# Supplementary material for: Analysis of amplification and association polymorphisms in the bovine beta-defensin 129 (BBD129) gene revealed its function in bull fertility
Source: Sci Rep. 2022 Nov 9;12:19042. doi: 10.1038/s41598-022-23654-3 (PMC9646896; doi:10.1038/s41598-022-23654-3)
Supplement: Supplementary file 3 — Supplementary Information 3. [file 41598_2022_23654_MOESM3_ESM.xlsx]

## Sheet: HF1 Bull exon2
Clone Name	Sequence
>HF1_E2_4F	AATACTTTGGCTTGAGAAGATGCCTAATGGGTTTGGGGAGATGCAAAGAGCACTGCAACATGGATGAAAAAGAGTTAGATAAATGCAAAAAGAAAACATGTTGTATTAGAGCAAAAGTGGTTCAACTGATAAAAAACTACATACAAAATGAAATGCTCCATATGCTTAAAGAGGACTCTCAGGAAGTGCTAAAAATTACCAAGAATTTTAGTGTCATGATGCAGACCGAACATCATAATTTATCTGTTCTGCCCAAAATCAAAAGTGCCAGTGCTTTTGCCAAGATCAACACCATCATCATCCCAAATGCCACCATTGTGAACTCTGCCACCACCAACCCCGTGAACTCAGGGAAGATAATACACACTGCTACTTCTACCAGAAAAAGAAGAGATTTAG…
>HF1_E2_6F	AATACTTTGGCTTGAGAAGATGCCTAATGGGTTTGGGGAGATGCAAAGAGCACTGCAACATGGATGAAAAAGAGTTAGATAAATGCAAAAAGAAAACATGTTGTATTAGATCAAAAGTGGTTCAACTGATAAAAAACTACATACAAAATGAAATGCTCCATATGCTTAAAGAGGACTCTCAGGAAGTGCTAAAAATTACCAAGAATTTTAGTGTCATGATGCAGACCGAACATCATAATTTATCTGTTCTGCCCAAAATCAAAAGTGCCAATGCTTTTGCCAAGATCAACACCATCATCATCCCAAATGCCACCATTGTGAACTCTGCCACCACCAACCCCGTGAACTCAGGGAAGATAATACACACTGCTACTTCTACCAGAAAAAGAAGAGATTTAG…
>HF1_E2_8F	AATACTTTGGCTTGAGAAGATGCCTAATGGGTTTGGGGAGATGCAAAGAGCACTGCAACATGGATGAAAAAGAGTTAGATAAATGCAAAAAGAAAACATGTTGTATTAGAGCAAAAGTGGTTCAACTGATAAAAAACTACATACAAAATGAAATGCTCCATATGCTTAAAGAGGACTCTCAGGAAGTGCTAAAAATTACCAAGAATTTTAGTGTCATGATGCAGACCGAACATCATAATTTATCTGTTCTGCCCAAAATCAAAAGTGCCAGTGCTTTTGCCAAGATCAACACCATCATCATCCCAAATGCCACCATTGTGAACTCTGCCACCACCAACCCCGTGAACTCAGGGAAGATAATACACACTGCTACTTCTACCAGAAAAAGAAGAGATTTAG…
>HF1_E2_9F	AATACTTTGGCTTGAGAAGATGCCTAATGGGTTTGGGGAGATGCAAAGAGCACTGCAACATGGATGAAAAAGAGTTAGATAAATGCAAAAAGAAAACATGTTGTATTAGATCAAAAGTGGTTCAACTGATAAAAAACTACATACAAAATGAAATGCTCCATATGCTTAAAGAGGACTCTCAGGAAGTGCTAAAAATTACCAAGAATTTTAGTGTCATGATGCAGACCGAACATCATAATTTATCTGTTCTGCCCAAAATCAAAAGTGCCAATGCTTTTGCCAAGATCAACACCATCATCATCCCAAATGCCACCATTGTGAACTCTGCCACCACCAACCCCGTGAACTCAGGGAAGATAATACACACTGCTACTTCTACCAGAAAAAGAAGAGATTTAG…
>HF1_E2_13F	AATACTTTGGCTTGAGAAGATGCCTAATGGGTTTGGGGAGATGCAAAGAGCACTGCAACATGGATGAAAAAGAGTTAGATAAATGCAAAAAGAAAACATGTTGTATTAGATCAAAAGTGGTTCAACTGATAAAAAACTACATACAAAATGAAATGCTCCATATGCTTAAAGAGGACTCTCAGGAAGTGCTAAAAATTACCAAGAATTTTAGTGTCATGATGCAGACCGAACATCATAATTTATCTGTTCTGCCCAAAATCAAAAGTGCCAATGCTTTTGCCAAGATCAACACCATCATCATCCCAAATGCCACCATTGTGAACTCTGCCACCACCAACCCCGTGAACTCAGGGAAGATAATACACACTGCTACTTCTACCAGAAAAAGAAGAGATTTAG…
>HF1_E2_14F	AATACTTTGGCTTGAGAAGATGCCTAATGGGTTTGGGGAGATGCAAAGAGCACTGCAACATGGATGAAAAAGAGTTAGATAAATGCAAAAAGAAAACATGTTGTATTAGATCAAAAGTGGTTCAACTGATAAAAAACTACATACAAAATGAAATGCTCCATATGCTTAAAGAGGACTCTCAGGAAGTGCTAAAAATTACCAAGAATTTTAGTGTCATGATGCAGACCGAACATCATAATTTATCTGTTCTGCCCAAAATCAAAAGTGCCAATGCTTTTGCCAAGATCAACACCATCATCATCCCAAATGCCACCATTGTGAACTCTGCCACCACCAACCCCGTGAACTCAGGGAAGATAATACACACTGCTACTTCTACCAGAAAAAGAAGAGATTTAG…
>HF1_E2_15F	AATACTTTGGCTTGAGAAGATGCCTAATGGGTTTGGGGAGATGCAAAGAGCACTGCAACATGGATGAAAAAGAGTTAGATAAATGCAAAAAGAAAACATGTTGTATTAGATCAAAAGTGGTTCAACTGATAAAAAACTACATACAAAATGAAATGCTCCATATGCTTAAAGAGGACTCTCAGGAAGTGCTAAAAATTACCAAGAATTTTAGTGTCATGATGCAGACCGAACATCATAATTTATCTGTTCTGCCCAAAATCAAAAGTGCCAATGCTTTTGCCAAGATCAACACCATCATCATCCCAAATGCCACCATTGTGAACTCTGCCACCACCAACCCCGTGAACTCAGGGAAGATAATACACACTGCTACTTCTACCAGAAAAAGAAGAGATTTAG…
>HF1_E2_17F	AATACTTTGGCTTGAGAAGATGCCTAATGGGTTTGGGGAGATGCAAAGAGCACTGCAACATGGATGAAAAAGAGTTAGATAAATGCAAAAAGAAAACATGTTGTATTAGATCAAAAGTGGTTCAACTGATAAAAAACTACATACAAAATGAAATGCTCCATATGCTTAAAGAGGACTCTCAGGAAGTGCTAAAAATTACCAAGAATTTTAGTGTCATGATGCAGACCGAACATCATAATTTATCTGTTCTGCCCAAAATCAAAAGTGCCAGTGCTTTTGCCAAGATCAACACCATCATCATCCCAAATGCCACCATTGTGAACTCTGCCACCACCAACCCCGTGAACTCAGGGAAGATAATACACACTGCTACTTCTACCAGAAAAAGAAGAGATTTAG…
>HF1_E2_18F	AATACTTTGGCTTGAGAAGATGCCTAATGGGTTTGGGGAGATGCAAAGAGCACTGCAACATGGATGAAAAAGAGTTAGATAAATGCAAAAAGAAAACATGTTGTATTAGAGCAAAAGTGGTTCAACTGATAAAAAACTACATACAAAATGAAATGCTCCATATGCTTAAAGAGGACTCTCAGGAAGTGCTAAAAATTACCAAGAATTTTAGTGTCATGATGCAGACCGAACATCATAATTTATCTGTTCTGCCCAAAATCAAAAGTGCCAGTGCTTTTGCCAAGATCAACACCATCATCATCCCAAATGCCACCATTGTGAACTCTGCCACCACCAACCCCGTGAACTCAGGGAAGATAATACACACTGCTACTTCTACCAGAAAAAGAAGAGATTTAG…
>HF1_E2_20F	AATACTTTGGCTTGAGAAGATGCCTAATGGGTTTGGGGAGATGCAAAGAGCACTGCAACATGGATGAAAAAGAGTTAGATAAATGCAAAAAGAAAACATGTTGTATTAGATCAAAAGTGGTTCAACTGATAAAAAACTACATACAAAATGAAATGCTCCATATGCTTAAAGAGGACTCTCAGGAAGTGCTAAAAATTACCAAGAATTTTAGTGTCATGATGCAGACCGAACATCATAATTTATCTGTTCTGCCCAAAATCAAAAGTGCCAATGCTTTTGCCAAGATCAACACCATCATCATCCCAAATGCCACCATTGTGAACTCTGCCACCACCAACCCCGTGAACTCAGGGAAGATAATACACACTGCTACTTCTACCAGAAAAAGAAGAGATTTAG…
>HF1_E2_10F	AATACTTTGGCTTGAGAAGATGCCTAATGGGTTTGGGGAGATGCAAAGAGCACTGCAACATGGATGAAAAAGAGTTAGATAAATGCAAAAAGAAAACATGTTGTATTAGATCAAAAGTGGTTCAACTGATAAAAAACTACATACAAAATGAAATGCTCCATATGCTTAAAGAGGACTCTCAGGAAGTGCTAAAAATTACCAAGAATTTTAGTGTCATGATGCAGACCGAACATCATAATTTATCTGTTCTGCCCAAAATCAAAAGTGCCAGTGCTTTTGCCAAGATCAACACCATCATCATCCCAAATGCCACCATTGTGAACTCTGCCACCACCAACCCCGTGAACTCAGGGAAGATAATACACACTGCTACTTCTACCAGAAAAAGAAGAGATTTAG…
>HF1_E2_12F	AATACTTTGGCTTGAGAAGATGCCTAATGGGTTTGGGGAGATGCAAAGAGCACTGCAACATGGATGAAAAAGAGTTAGATAAATGCAAAAAGAAAACATGTTGTATTAGATCAAAAGTGGTTCAACTGATAAAAAACTACATACAAAATGAAATGCTCCATATGCTTAAAGAGGACTCTCAGGAAGTGCTAAAAATTACCAAGAATTTTAGTGTCATGATGCAGACCGAACATCATAATTTATCTGTTCTGCCCAAAATCAAAAGTGCCAATGCTTTTGCCAAGATCAACACCATCATCATCCCAAATGCCACCATTGTGAACTCTGCCACCACCAACCCCGTGAACTCAGGGAAGATAATACACACTGCTACTTCTACCAGAAAAAGAAGAGATTTAG…
>HF1_E2_1FR	AATACTTTGGCTTGAGAAGATGCCTAATGGGTTTGGGGAGATGCAAAGAGCACTGCAACATGGATGAAAAAGAGTTAGATAAATGCAAAAAGAAAACATGTTGTATTAGATCAAAAGTGGTTCAACTGATAAAAAACTACATACAAAATGAAATGCTCCATATGCTTAAAGAGGACTCTCAGGAAGTGCTAAAAATTACCAAGAATTTTAGTGTCATGATGCAGACCGAACATCATAATTTATCTGTTCTGCCCAAAATCAAAAGTGCCAATGCTTTTGCCAAGATCAACACCATCATCATCCCAAATGCCACCATTGTGAACTCTGCCACCACCAACCCCGTGAACTCAGGGAAGATAATACACACTGCTACTTCTACCAGAAAAAGAAGAGATTTAG…
>HF1_E2_2FR	AATACTTTGGCTTGAGAAGATGCCTAATGGGTTTGGGGAGATGCAAAGAGCACTGCAACATGGATGAAAAAGAGTTAGATAAATGCAAAAAGAAAACATGTTGTATTAGATCAAAAGTGGTTCAACTGATAAAAAACTACATACAAAATGAAATGCTCCATATGCTTAAAGAGGACTCTCAGGAAGTGCTAAAAATTACCAAGAATTTTAGTGTCATGATGCAGACCGAACATCATAATTTATCTGTTCTGCCCAAAATCAAAAGTGCCAATGCTTTTGCCAAGATCAACACCATCATCATCCCAAATGCCACCATTGTGAACTCTGCCACCACCAACCCCGTGAACTCAGGGAAGATAATACACACTGCTACTTCTACCAGAAAAAGAAGAGATTTAG…
>HF1_E2_3FR	AATACTTTGGCTTGAGAAGATGCCTAATGGGTTTGGGGAGATGCAAAGAGCACTGCAACATGGATGAAAAAGAGTTAGATAAATGCAAAAAGAAAACATGTTGTATTAGATCAAAAGTGGTTCAACTGATAAAAAACTACATACAAAATGAAATGCTCCATATGCTTAAAGAGGACTCTCAGGAAGTGCTAAAAATTACCAAGAATTTTAGTGTCATGATGCAGACCGAACATCATAATTTATCTGTTCTGCCCAAAATCAAAAGTGCCAATGCTTTTGCCAAGATCAACACCATCATCATCCCAAATGCCACCATTGTGAACTCTGCCACCACCAACCCCGTGAACTCAGGGAAGATAATACACACTGCTACTTCTACCAGAAAAAGAAGAGATTTAG…
>HF1_E2_2F	AATACTTTGGCTTGAGAAGATGCCTAATGGGTTTGGGGAGATGCAAAGAGCACTGCAACATGGATGAAAAAGAGTTAGATAAATGCAAAAAGAAAACATGTTGTATTAGATCAAAAGTGGTTCAACTGATAAAAAACTACATACAAAATGAAATGCTCCATATGCTTAAAGAGGACTCTCAGGAAGTGCTAAAAATTACCAAGAATTTTAGTGTCATGATGCAGACCGAACATCATAATTTATCTGTTCTGCCCAAAATCAAAAGTGCCAATGCTTTTGCCAAGATCAACACCATCATCATCCCAAATGCCACCATTGTGAACTCTGCCACCACCAACCCCGTGAACTCAGGGAAGATAATACACACTGCTACTTCTACCAGAAAAAGAAGAGATTTAG…
>HF1_E2_3F	AATACTTTGGCTTGAGAAGATGCCTAATGGGTTTGGGGAGATGCAAAGAGCACTGCAACATGGATGAAAAAGAGTTAGATAAATGCAAAAAGAAAACATGTTGTATTAGATCAAAAGTGGTTCAACTGATAAAAAACTACATACAAAATGAAATGCTCCATATGCTTAAAGAGGACTCTCAGGAAGTGCTAAAAATTACCAAGAATTTTAGTGTCATGATGCAGACCGAACATCATAATTTATCTGTTCTGCCCAAAATCAAAAGTGCCAATGCTTTTGCCAAGATCAACACCATCATCATCCCAAATGCCACCATTGTGAACTCTGCCACCACCAACCCCGTGAACTCAGGGAAGATAATACACACTGCTACTTCTACCAGAAAAAGAAGAGATTTAG…
>HF1_E2_1F	AATACTTTGGCTTGAGAAGATGCCTAATGGGTTTGGGGAGATGCAAAGAGCACTGCAACATGGATGAAAAAGAGTTAGATAAATGCAAAAAGAAAACATGTTGTATTAGATCAAAAGTGGTTCAACTGATAAAAAACTACATACAAAATGAAATGCTCCATATGCTTAAAGAGGACTCTCAGGAAGTGCTAAAAATTACCAAGAATTTTAGTGTCATGATGCAGACCGAACATCATAATTTATCTGTTCTGCCCAAAATCAAAAGTGCCAATGCTTTTGCCAAGATCAACACCATCATCATCCCAAATGCCACCATTGTGAACTCTGCCACCACCAACCCCGTGAACTCAGGGAAGATAATACACACTGCTACTTCTACCAGAAAAAGAAGAGATTTAG…
Exon-1
>HF1_E1_C1	ATGAAGCTCCTTTTCCCTATCTTTGCCAGCCTCATGCTACAGTGGCAGGTGAACACAG
>HF1_E1_C2	ATGAAGCTCCTTTTCCCTATCTTTGCCAGCCTCATGCTACAGTGGCAGGTGAACACAG
>HF1_E1_C3	ATGAAGCTCCTTTTCCCTATCTTTGCCAGCCTCATGCTACAGTGGCAGGTGAACACAG

## Sheet: HF2 Bull exon2
Clone Name	Sequence
>HF2_E2_4F	AATACTTTGGCTTGAGAAGATGCCTAATGGGTTTGGGGAGATGCAAAGAGCACTGCAACATGGATGAAAAAGAGTTAGATAAATGCAAAAAGAAAACATGTTGTATTAGAGCAAAAGTGGTTCAACTGATAAAAAACTACATACAAAATGAAATGCTCCATATGCTTAAAGAGGACTCTCAGGAAGTGCTAAAAATTACCAAGAATTTTAGTGTCATGATGCAGACCGAACATCATAATTTATCTGTTCTGCCCAAAATCAAAAGTGCCAGTGCTTTTGCCAAGATCAACACCATCATCATCCCAAATGCCACCATTGTGAACTCTGCCACCACCAACCCCGTGAACTCAGGGAAGATAATACACACTGCTACTTCTACCAGAAAAAGAAGAGATTTAG…
>HF2_E2_5F	AATACTTTGGCTTGAGAAGATGCCTAATGGGTTTGGGGAGATGCAAAGAGCACTGCAACATGGATGAAAAAGAGTTAGATAAATGCAAAAAGAAAACATGTTGTATTAGATCAAAAGTGGTTCAACTGATAAAAAACTACATACAAAATGAAATGCTCCATATGCTTAAAGAGGACTCTCAGGAAGTGCTAAAAATTACCAAGAATTTTAGTGTCATGATGCAGACCGAACATCATAATTTATCTGTTCTGCCCAAAATCAAAAGTGCCAATGCTTTTGCCAAGATCAACACCATCATCATCCCAAATGCCACCATTGTGAACTCTGCCACCACCAACCCCGTGAACTCAGGGAAGATAATACACACTGCTACTTCTACCAGAAAAAGAAGAGATTTAG…
>HF2_E2_6F	AATACTTTGGCTTGAGAAGATGCCTAATGGGTTTGGGGAGATGCAAAGAGCACTGCAACATGGATGAAAAAGAGTTAGATAAATGCAAAAAGAAAACATGTTGTATTAGAGCAAAAGTGGTTCAACTGATAAAAAACTACATACAAAATGAAATGCTCCATATGCTTAAAGAGGACTCTCAGGAAGTGCTAAAAATTACCAAGAATTTTAGTGTCATGATGCAGACCGAACATCATAATTTATCTGTTCTGCCCAAAATCAAAAGTGCCAGTGCTTTTGCCAAGATCAACACCATCATCATCCCAAATGCCACCATTGTGAACTCTGCCACCACCAACCCCGTGAACTCAGGGAAGATAATACACACTGCTACTTCTACCAGAAAAAGAAGAGATTTAG…
>HF2_E2_7F	AATACTTTGGCTTGAGAAGATGCCTAATGGGTTTGGGGAGATGCAAAGAGCACTGCAACATGGATGAAAAAGAGTTAGATAAATGCAAAAAGAAAACATGTTGTATTAGAGCAAAAGTGGTTCAACTGATAAAAAACTACATACAAAATGAAATGCTCCATATGCTTAAAGAGGACTCTCAGGAAGTGCTAAAAATTACCAAGAATTTTAGTGTCATGATGCAGACCGAACATCATAATTTATCTGTTCTGCCCAAAATCAAAAGTGCCAGTGCTTTTGCCAAGATCAACACCATCATCATCCCAAATGCCACCATTGTGAACTCTGCCACCACCAACCCCGTGAACTCAGGGAAGATAATACACACTGCTACTTCTACCAGAAAAAGAAGAGATTTAG…
>HF2_E2_8F	AATACTTTGGCTTGAGAAGATGCCTAATGGGTTTGGGGAGATGCAAAGAGCACTGCAACATGGATGAAAAAGAGTTAGATAAATGCAAAAAGAAAACATGTTGTATTAGAGCAAAAGTGGTTCAACTGATAAAAAACTACATACAAAATGAAATGCTCCATATGCTTAAAGAGGACTCTCAGGAAGTGCTAAAAATTACCAAGAATTTTAGTGTCATGATGCAGACCGAACATCATAATTTATCTGTTCTGCCCAAAATCAAAAGTGCCAGTGCTTTTGCCAAGATCAACACCATCATCATCCCAAATGCCACCATTGTGAACTCTGCCACCACCAACCCCGTGAACTCAGGGAAGATAATACACACTGCTACTTCTACCAGAAAAAGAAGAGATTTAG…
>HF2_E2_10F	AATACTTTGGCTTGAGAAGATGCCTAATGGGTTTGGGGAGATGCAAAGAGCACTGCAACATGGATGAAAAAGAGTTAGATAAATGCAAAAAGAAAACATGTTGTATTAGATCAAAAGTGGTTCAACTGATAAAAAACTACATACAAAATGAAATGCTCCATATGCTTAAAGAGGACTCTCAGGAAGTGCTAAAAATTACCAAGAATTTTAGTGTCATGATGCAGACCGAACATCATAATTTATCTGTTCTGCCCAAAATCAAAAGTGCCAATGCTTTTGCCAAGATCAACACCATCATCATCCCAAATGCCACCATTGTGAACTCTGCCACCACCAACCCCGTGAACTCAGGGAAGATAATACACACTGCTACTTCTACCAGAAAAAGAAGAGATTTAG…
>HF2_E2_11F	AATACTTTGGCTTGAGAAGATGCCTAATGGGTTTGGGGAGATGCAAAGAGCACTGCAACATGGATGAAAAAGAGTTAGATAAATGCAAAAAGAAAACATGTTGTATTAGATCAAAAGTGGTTCAACTGATAAAAAACTACATACAAAATGAAATGCTCCATATGCTTAAAGAGGACTCTCAGGAAGTGCTAAAAATTACCAAGAATTTTAGTGTCATGATGCAGACCGAACATCATAATTTATCTGTTCTGCCCAAAATCAAAAGTGCCAATGCTTTTGCCAAGATCAACACCATCATCATCCCAAATGCCACCATTGTGAACTCTGCCACCACCAACCCCGTGAACTCAGGGAAGATAATACACACTGCTACTTCTACCAGAAAAAGAAGAGATTTAG…
>HF2_E2_13F	AATACTTTGGCTTGAGAAGATGCCTAATGGGTTTGGGGAGATGCAAAGAGCACTGCAACATGGATGAAAAAGAGTTAGATAAATGCAAAAAGAAAACATGTTGTATTAGATCAAAAGTGGTTCAACTGATAAAAAACTACATACAAAATGAAATGCTCCATATGCTTAAAGAGGACTCTCAGGAAGTGCTAAAAATTACCAAGAATTTTAGTGTCATGATGCAGACCGAACATCATAATTTATCTGTTCTGCCCAAAATCAAAAGTGCCAATGCTTTTGCCAAGATCAACACCATCATCATCCCAAATGCCACCATTGTGAACTCTGCCACCACCAACCCCGTGAACTCAGGGAAGATAATACACACTGCTACTTCTACCAGAAAAAGAAGAGATTTAG…
>HF2_E2_14F	AATACTTTGGCTTGAGAAGATGCCTAATGGGTTTGGGGAGATGCAAAGAGCACTGCAACATGGATGAAAAAGAGTTAGATAAATGCAAAAAGAAAACATGTTGTATTAGATCAAAAGTGGTTCAACTGATAAAAAACTACATACAAAATGAAATGCTCCATATGCTTAAAGAGGACTCTCAGGAAGTGCTAAAAATTACCAAGAATTTTAGTGTCATGATGCAGACCGAACATCATAATTTATCTGTTCTGCCCAAAATCAAAAGTGCCAATGCTTTTGCCAAGATCAACACCATCATCATCCCAAATGCCACCATTGTGAACTCTGCCACCACCAACCCCGTGAACTCAGGGAAGATAATACACACTGCTACTTCTACCAGAAAAAGAAGAGATTTAG…
>HF2_E2_15F	AATACTTTGGCTTGAGAAGATGCCTAATGGGTTTGGGGAGATGCAAAGAGCACTGCAACATGGATGAAAAAGAGTTAGATAAATGCAAAAAGAAAACATGTTGTATTAGATCAAAAGTGGTTCAACTGATAAAAAACTACATACAAAATGAAATGCTCCATATGCTTAAAGAGGACTCTCAGGAAGTGCTAAAAATTACCAAGAATTTTAGTGTCATGATGCAGACCGAACATCATAATTTATCTGTTCTGCCCAAAATCAAAAGTGCCAATGCTTTTGCCAAGATCAACACCATCATCATCCCAAATGCCACCATTGTGAACTCTGCCACCACCAACCCCGTGAACTCAGGGAAGATAATACACACTGCTACTTCTACCAGAAAAAGAAGAGATTTAG…
>HF2_E2_16F	AATACTTTGGCTTGAGAAGATGCCTAATGGGTTTGGGGAGATGCAAAGAGCACTGCAACATGGATGAAAAAGAGTTAGATAAATGCAAAAAGAAAACATGTTGTATTAGATCAAAAGTGGTTCAACTGATAAAAAACTACATACAAAATGAAATGCTCCATATGCTTAAAGAGGACTCTCAGGAAGTGCTAAAAATTACCAAGAATTTTAGTGTCATGATGCAGACCGAACATCATAATTTATCTGTTCTGCCCAAAATCAAAAGTGCCAATGCTTTTGCCAAGATCAACACCATCATCATCCCAAATGCCACCATTGTGAACTCTGCCACCACCAACCCCGTGAACTCAGGGAAGATAATACACACTGCTACTTCTACCAGAAAAAGAAGAGATTTAG…
>HF2_E2_17F	AATACTTTGGCTTGAGAAGATGCCTAATGGGTTTGGGGAGATGCAAAGAGCACTGCAACATGGATGAAAAAGAGTTAGATAAATGCAAAAAGAAAACATGTTGTATTAGATCAAAAGTGGTTCAACTGATAAAAAACTACATACAAAATGAAATGCTCCATATGCTTAAAGAGGACTCTCAGGAAGTGCTAAAAATTACCAAGAATTTTAGTGTCATGATGCAGACCGAACATCATAATTTATCTGTTCTGCCCAAAATCAAAAGTGCCAATGCTTTTGCCAAGATCAACACCATCATCATCCCAAATGCCACCATTGTGAACTCTGCCACCACCAACCCCGTGAACTCAGGGAAGATAATACACACTGCTACTTCTACCAGAAAAAGAAGAGATTTAG…
>HF2_E2_18F	AATACTTTGGCTTGAGAAGATGCCTAATGGGTTTGGGGAGATGCAAAGAGCACTGCAACATGGATGAAAAAGAGTTAGATAAATGCAAAAAGAAAACATGTTGTATTAGAGCAAAAGTGGTTCAACTGATAAAAAACTACATACAAAATGAAATGCTCCATATGCTTAAAGAGGACTCTCAGGAAGTGCTAAAAATTACCAAGAATTTTAGTGTCATGATGCAGACCGAACATCATAATTTATCTGTTCTGCCCAAAATCAAAAGTGCCAGTGCTTTTGCCAAGATCAACACCATCATCATCCCAAATGCCACCATTGTGAACTCTGCCACCACCAACCCCGTGAACTCAGGGAAGATAATACACACTGCTACTTCTACCAGAAAAAGAAGAGATTTAG…
>HF2_E2_19F	AATACTTTGGCTTGAGAAGATGCCTAATGGGTTTGGGGAGATGCAAAGAGCACTGCAACATGGATGAAAAAGAGTTAGATAAATGCAAAAAGAAAACATGTTGTATTAGATCAAAAGTGGTTCAACTGATAAAAAACTACATACAAAATGAAATGCTCCATATGCTTAAAGAGGACTCTCAGGAAGTGCTAAAAATTACCAAGAATTTTAGTGTCATGATGCAGACCGAACATCATAATTTATCTGTTCTGCCCAAAATCAAAAGTGCCAATGCTTTTGCCAAGATCAACACCATCATCATCCCAAATGCCACCATTGTGAACTCTGCCACCACCAACCCCGTGAACTCAGGGAAGATAATACACACTGCTACTTCTACCAGAAAAAGAAGAGATTTAG…
>HF2_E2_20F	AATACTTTGGCTTGAGAAGATGCCTAATGGGTTTGGGGAGATGCAAAGAGCACTGCAACATGGATGAAAAAGAGTTAGATAAATGCAAAAAGAAAACATGTTGTATTAGAGCAAAAGTGGTTCAACTGATAAAAAACTACATACAAAATGAAATGCTCCATATGCTTAAAGAGGACTCTCAGGAAGTGCTAAAAATTACCAAGAATTTTAGTGTCATGATGCAGACCGAACATCATAATTTATCTGTTCTGCCCAAAATCAAAAGTGCCAGTGCTTTTGCCAAGATCAACACCATCATCATCCCAAATGCCACCATTGTGAACTCTGCCACCACCAACCCCGTGAACTCAGGGAAGATAATACACACTGCTACTTCTACCAGAAAAAGAAGAGATTTAG…
>HF2_E2_1FR	AATACTTTGGCTTGAGAAGATGCCTAATGGGTTTGGGGAGATGCAAAGAGCACTGCAACATGGATGAAAAAGAGTTAGATAAATGCAAAAAGAAAACATGTTGTATTAGATCAAAAGTGGTTCAACTGATAAAAAACTACATACAAAATGAAATGCTCCATATGCTTAAAGAGGACTCTCAGGAAGTGCTAAAAATTACCAAGAATTTTAGTGTCATGATGCAGACCGAACATCATAATTTATCTGTTCTGCCCAAAATCAAAAGTGCCAATGCTTTTGCCAAGATCAACACCATCATCATCCCAAATGCCACCATTGTGAACTCTGCCACCACCAACCCCGTGAACTCAGGGAAGATAATACACACTGCTACTTCTACCAGAAAAAGAAGAGATTTAG…
>HF2_E2_2FR	AATACTTTGGCTTGAGAAGATGCCTAATGGGTTTGGGGAGATGCAAAGAGCACTGCAACATGGATGAAAAAGAGTTAGATAAATGCAAAAAGAAAACATGTTGTATTAGATCAAAAGTGGTTCAACTGATAAAAAACTACATACAAAATGAAATGCTCCATATGCTTAAAGAGGACTCTCAGGAAGTGCTAAAAATTACCAAGAATTTTAGTGTCATGATGCAGACCGAACATCATAATTTATCTGTTCTGCCCAAAATCAAAAGTGCCAATGCTTTTGCCAAGATCAACACCATCATCATCCCAAATGCCACCATTGTGAACTCTGCCACCACCAACCCCGTGAACTCAGGGAAGATAATACACACTGCTACTTCTACCAGAAAAAGAAGAGATTTAG…
>HF2_E2_3FR	AATACTTTGGCTTGAGAAGATGCCTAATGGGTTTGGGGAGATGCAAAGAGCACTGCAACATGGATGAAAAAGAGTTAGATAAATGCAAAAAGAAAACATGTTGTATTAGAGCAAAAGTGGTTCAACTGATAAAAAACTACATACAAAATGAAATGCTCCATATGCTTAAAGAGGACTCTCAGGAAGTGCTAAAAATTACCAAGAATTTTAGTGTCATGATGCAGACCGAACATCATAATTTATCTGTTCTGCCCAAAATCAAAAGTGCCAGTGCTTTTGCCAAGATCAACACCATCATCATCCCAAATGCCACCATTGTGAACTCTGCCACCACCAACCCCGTGAACTCAGGGAAGATAATACACACTGCTACTTCTACCAGAAAAAGAAGAGATTTAG…
>HF2_E2_4FR	AATACTTTGGCTTGAGAAGATGCCTAATGGGTTTGGGGAGATGCAAAGAGCACTGCAACATGGATGAAAAAGAGTTAGATAAATGCAAAAAGAAAACATGTTGTATTAGATCAAAAGTGGTTCAACTGATAAAAAACTACATACAAAATGAAATGCTCCATATGCTTAAAGAGGACTCTCAGGAAGTGCTAAAAATTACCAAGAATTTTAGTGTCATGATGCAGACCGAACATCATAATTTATCTGTTCTGCCCAAAATCAAAAGTGCCAATGCTTTTGCCAAGATCAACACCATCATCATCCCAAATGCCACCATTGTGAACTCTGCCACCACCAACCCCGTGAACTCAGGGAAGATAATACACACTGCTACTTCTACCAGAAAAAGAAGAGATTTAG…
>HF2_E2_1F	AATACTTTGGCTTGAGAAGATGCCTAATGGGTTTGGGGAGATGCAAAGAGCACTGCAACATGGATGAAAAAGAGTTAGATAAATGCAAAAAGAAAACATGTTGTATTAGATCAAAAGTGGTTCAACTGATAAAAAACTACATACAAAATGAAATGCTCCATATGCTTAAAGAGGACTCTCAGGAAGTGCTAAAAATTACCAAGAATTTTAGTGTCATGATGCAGACCGAACATCATAATTTATCTGTTCTGCCCAAAATCAAAAGTGCCAATGCTTTTGCCAAGATCAACACCATCATCATCCCAAATGCCACCATTGTGAACTCTGCCACCACCAACCCCGTGAACTCAGGGAAGATAATACACACTGCTACTTCTACCAGAAAAAGAAGAGATTTAG…
>HF2_E2_4F2	AATACTTTGGCTTGAGAAGATGCCTAATGGGTTTGGGGAGATGCAAAGAGCACTGCAACATGGATGAAAAAGAGTTAGATAAATGCAAAAAGAAAACATGTTGTATTAGATCAAAAGTGGTTCAACTGATAAAAAACTACATACAAAATGAAATGCTCCATATGCTTAAAGAGGACTCTCAGGAAGTGCTAAAAATTACCAAGAATTTTAGTGTCATGATGCAGACCGAACATCATAATTTATCTGTTCTGCCCAAAATCAAAAGTGCCAATGCTTTTGCCAAGATCAACACCATCATCATCCCAAATGCCACCATTGTGAACTCTGCCACCACCAACCCCGTGAACTCAGGGAAGATAATACACACTGCTACTTCTACCAGAAAAAGAAGAGATTTAG…
>HF2_E2_3F	AATACTTTGGCTTGAGAAGATGCCTAATGGGTTTGGGGAGATGCAAAGAGCACTGCAACATGGATGAAAAAGAGTTAGATAAATGCAAAAAGAAAACATGTTGTATTAGAGCAAAAGTGGTTCAACTGATAAAAAACTACATACAAAATGAAATGCTCCATATGCTTAAAGAGGACTCTCAGGAAGTGCTAAAAATTACCAAGAATTTTAGTGTCATGATGCAGACCGAACATCATAATTTATCTGTTCTGCCCAAAATCAAAAGTGCCAGTGCTTTTGCCAAGATCAACACCATCATCATCCCAAATGCCACCATTGTGAACTCTGCCACCACCAACCCCGTGAACTCAGGGAAGATAATACACACTGCTACTTCTACCAGAAAAAGAAGAGATTTAG…
>HF2_E2_2F	AATACTTTGGCTTGAGAAGATGCCTAATGGGTTTGGGGAGATGCAAAGAGCACTGCAACATGGATGAAAAAGAGTTAGATAAATGCAAAAAGAAAACATGTTGTATTAGATCAAAAGTGGTTCAACTGATAAAAAACTACATACAAAATGAAATGCTCCATATGCTTAAAGAGGACTCTCAGGAAGTGCTAAAAATTACCAAGAATTTTAGTGTCATGATGCAGACCGAACATCATAATTTATCTGTTCTGCCCAAAATCAAAAGTGCCAATGCTTTTGCCAAGATCAACACCATCATCATCCCAAATGCCACCATTGTGAACTCTGCCACCACCAACCCCGTGAACTCAGGGAAGATAATACACACTGCTACTTCTACCAGAAAAAGAAGAGATTTAG…
Exon-1
>HF2_E1_C1	ATGAAGCTCCTTTTCCCTATCTTTGCCAGCCTCATGCTACAGTGGCAGGTGAACACAG
>HF2_E1_C2	ATGAAGCTCCTTTTCCCTATCTTTGCCAGCCTCATGCTACAGTGGCAGGTGAACACAG
>HF2_E1_C3	ATGAAGCTCCTTTTCCCTATCTTTGCCAGCCTCATGCTACAGTGGCAGGTGAACACAG

## Sheet: HF3 Bull exon2
Clone Name	Sequence
>HF3_E2_1FR	AATACTTTGGCTTGAGAAGATGCCTAATGGGTTTGGGGAGATGCAAAGAGCACTGCAACATGGATGAAAAAGAGTTAGATAAATGCAAAAAGAAAACATGTTGTATTAGATCAAAAGTGGTTCAACTGATAAAAAACTACATACAAAATGAAATGCTCCATATGCTTAAAGAGGACTCTCAGGAAGTGCTAAAAATTACCAAGAATTTTAGTGTCATGATGCAGACCGAACATCATAATTTATCTGTTCTGCCCAAAATCAAAAGTGCCAATGCTTTTGCCAAGATCAACACCATCATCATCCCAAATGCCACCATTGTGAACTCTGCCACCACCAACCCCGTGAACTCAGGGAAGATAATACACACTGCTACTTCTACCAGAAAAAGAAGAGATTTAG…
>HF3_E2_2FR	AATACTTTGGCTTGAGAAGATGCCTAATGGGTTTGGGGAGATGCAAAGAGCACTGCAACATGGATGAAAAAGAGTTAGATAAATGCAAAAAGAAAACATGTTGTATTAGATCAAAAGTGGTTCAACTGATAAAAAACTACATACAAAATGAAATGCTCCATATGCTTAAAGAGGACTCTCAGGAAGTGCTAAAAATTACCAAGAATTTTAGTGTCATGATGCAGACCGAACATCATAATTTATCTGTTCTGCCCAAAATCAAAAGTGCCAATGCTTTTGCCAAGATCAACACCATCATCATCCCAAATGCCACCATTGTGAACTCTGCCACCACCAACCCCGTGAACTCAGGGAAGATAATACACACTGCTACTTCTACCAGAAAAAGAAGAGATTTAG…
>HF3_E2_3FR	AATACTTTGGCTTGAGAAGATGCCTAATGGGTTTGGGGAGATGCAAAGAGCACTGCAACATGGATGAAAAAGAGTTAGATAAATGCAAAAAGAAAACATGTTGTATTAGAGCAAAAGTGGTTCAACTGATAAAAAACTACATACAAAATGAAATGCTCCATATGCTTAAAGAGGACTCTCAGGAAGTGCTAAAAATTACCAAGAATTTTAGTGTCATGATGCAGACCGAACATCATAATTTATCTGTTCTGCCCAAAATCAAAAGTGCCAGTGCTTTTGCCAAGATCAACACCATCATCATCCCAAATGCCACCATTGTGAACTCTGCCACCACCAACCCCGTGAACTCAGGGAAGATAATACACACTGCTACTTCTACCAGAAAAAGAAGAGATTTAG…
>HF3_E2_2F	AATACTTTGGCTTGAGAAGATGCCTAATGGGTTTGGGGAGATGCAAAGAGCACTGCAACATGGATGAAAAAGAGTTAGATAAATGCAAAAAGAAAACATGTTGTATTAGATCAAAAGTGGTTCAACTGATAAAAAACTACATACAAAATGAAATGCTCCATATGCTTAAAGAGGACTCTCAGGAAGTGCTAAAAATTACCAAGAATTTTAGTGTCATGATGCAGACCGAACATCATAATTTATCTGTTCTGCCCAAAATCAAAAGTGCCAATGCTTTTGCCAAGATCAACACCATCATCATCCCAAATGCCACCATTGTGAACTCTGCCACCACCAACCCCGTGAACTCAGGGAAGATAATACACACTGCTACTTCTACCAGAAAAAGAAGAGATTTAG…
>HF3_E2_3F	AATACTTTGGCTTGAGAAGATGCCTAATGGGTTTGGGGAGATGCAAAGAGCACTGCAACATGGATGAAAAAGAGTTAGATAAATGCAAAAAGAAAACATGTTGTATTAGAGCAAAAGTGGTTCAACTGATAAAAAACTACATACAAAATGAAATGCTCCATATGCTTAAAGAGGACTCTCAGGAAGTGCTAAAAATTACCAAGAATTTTAGTGTCATGATGCAGACCGAACATCATAATTTATCTGTTCTGCCCAAAATCAAAAGTGCCAGTGCTTTTGCCAAGATCAACACCATCATCATCCCAAATGCCACCATTGTGAACTCTGCCACCACCAACCCCGTGAACTCAGGGAAGATAATACACACTGCTACTTCTACCAGAAAAAGAAGAGATTTAG…
>HF3_E2_1F	AATACTTTGGCTTGAGAAGATGCCTAATGGGTTTGGGGAGATGCAAAGAGCACTGCAACATGGATGAAAAAGAGTTAGATAAATGCAAAAAGAAAACATGTTGTATTAGATCAAAAGTGGTTCAACTGATAAAAAACTACATACAAAATGAAATGCTCCATATGCTTAAAGAGGACTCTCAGGAAGTGCTAAAAATTACCAAGAATTTTAGTGTCATGATGCAGACCGAACATCATAATTTATCTGTTCTGCCCAAAATCAAAAGTGCCAATGCTTTTGCCAAGATCAACACCATCATCATCCCAAATGCCACCATTGTGAACTCTGCCACCACCAACCCCGTGAACTCAGGGAAGATAATACACACTGCTACTTCTACCAGAAAAAGAAGAGATTTAG…
>HF3_E2_12F	AATACTTTGGCTTGAGAAGATGCCTAATGGGTTTGGGGAGATGCAAAGAGCACTGCAACATGGATGAAAAAGAGTTAGATAAATGCAAAAAGAAAACATGTTGTATTAGATCAAAAGTGGTTCAACTGATAAAAAACTACATACAAAATGAAATGCTCCATATGCTTAAAGAGGACTCTCAGGAAGTGCTAAAAATTACCAAGAATTTTAGTGTCATGATGCAGACCGAACATCATAATTTATCTGTTCTGCCCAAAATCAAAAGTGCCAATGCTTTTGCCAAGATCAACACCATCATCATCCCAAATGCCACCATTGTGAACTCTGCCACCACCAACCCCGTGAACTCAGGGAAGATAATACACACTGCTACTTCTACCAGAAAAAGAAGAGATTTAG…
>HF3_E2_14F	AATACTTTGGCTTGAGAAGATGCCTAATGGGTTTGGGGAGATGCAAAGAGCACTGCAACATGGATGAAAAAGAGTTAGATAAATGCAAAAAGAAAACATGTTGTATTAGATCAAAAGTGGTTCAACTGATAAAAAACTACATACAAAATGAAATGCTCCATATGCTTAAAGAGGACTCTCAGGAAGTGCTAAAAATTACCAAGAATTTTAGTGTCATGATGCAGACCGAACATCATAATTTATCTGTTCTGCCCAAAATCAAAAGTGCCAATGCTTTTGCCAAGATCAACACCATCATCATCCCAAATGCCACCATTGTGAACTCTGCCACCACCAACCCCGTGAACTCAGGGAAGATAATACACACTGCTACTTCTACCAGAAAAAGAAGAGATTTAG…
>HF3_E2_13F	AATACTTTGGCTTGAGAAGATGCCTAATGGGTTTGGGGAGATGCAAAGAGCACTGCAACATGGATGAAAAAGAGTTAGATAAATGCAAAAAGAAAACATGTTGTATTAGATCAAAAGTGGTTCAACTGATAAAAAACTACATACAAAATGAAATGCTCCATATGCTTAAAGAGGACTCTCAGGAAGTGCTAAAAATTACCAAGAATTTTAGTGTCATGATGCAGACCGAACATCATAATTTATCTGTTCTGCCCAAAATCAAAAGTGCCAATGCTTTTGCCAAGATCAACACCATCATCATCCCAAATGCCACCATTGTGAACTCTGCCACCACCAACCCCGTGAACTCAGGGAAGATAATACACACTGCTACTTCTACCAGAAAAAGAAGAGATTTAG…
>HF3_E2_15F	AATACTTTGGCTTGAGAAGATGCCTAATGGGTTTGGGGAGATGCAAAGAGCACTGCAACATGGATGAAAAAGAGTTAGATAAATGCAAAAAGAAAACATGTTGTATTAGATCAAAAGTGGTTCAACTGATAAAAAACTACATACAAAATGAAATGCTCCATATGCTTAAAGAGGACTCTCAGGAAGTGCTAAAAATTACCAAGAATTTTAGTGTCATGATGCAGACCGAACATCATAATTTATCTGTTCTGCCCAAAATCAAAAGTGCCAATGCTTTTGCCAAGATCAACACCATCATCATCCCAAATGCCACCATTGTGAACTCTGCCACCACCAACCCCGTGAACTCAGGGAAGATAATACACACTGCTACTTCTACCAGAAAAAGAAGAGATTTAG…
>HF3_E2_16F	AATACTTTGGCTTGAGAAGATGCCTAATGGGTTTGGGGAGATGCAAAGAGCACTGCAACATGGATGAAAAAGAGTTAGATAAATGCAAAAAGAAAACATGTTGTATTAGATCAAAAGTGGTTCAACTGATAAAAAACTACATACAAAATGAAATGCTCCATATGCTTAAAGAGGACTCTCAGGAAGTGCTAAAAATTACCAAGAATTTTAGTGTCATGATGCAGACCGAACATCATAATTTATCTGTTCTGCCCAAAATCAAAAGTGCCAATGCTTTTGCCAAGATCAACACCATCATCATCCCAAATGCCACCATTGTGAACTCTGCCACCACCAACCCCGTGAACTCAGGGAAGATAATACACACTGCTACTTCTACCAGAAAAAGAAGAGATTTAG…
>HF3_E2_17F	AATACTTTGGCTTGAGAAGATGCCTAATGGGTTTGGGGAGATGCAAAGAGCACTGCAACATGGATGAAAAAGAGTTAGATAAATGCAAAAAGAAAACATGTTGTATTAGAGCAAAAGTGGTTCAACTGATAAAAAACTACATACAAAATGAAATGCTCCATATGCTTAAAGAGGACTCTCAGGAAGTGCTAAAAATTACCAAGAATTTTAGTGTCATGATGCAGACCGAACATCATAATTTATCTGTTCTGCCCAAAATCAAAAGTGCCAGTGCTTTTGCCAAGATCAACACCATCATCATCCCAAATGCCACCATTGTGAACTCTGCCACCACCAACCCCGTGAACTCAGGGAAGATAATACACACTGCTACTTCTACCAGAAAAAGAAGAGATTTAG…
>HF3_E2_18F	AATACTTTGGCTTGAGAAGATGCCTAATGGGTTTGGGGAGATGCAAAGAGCACTGCAACATGGATGAAAAAGAGTTAGATAAATGCAAAAAGAAAACATGTTGTATTAGAGCAAAAGTGGTTCAACTGATAAAAAACTACATACAAAATGAAATGCTCCATATGCTTAAAGAGGACTCTCAGGAAGTGCTAAAAATTACCAAGAATTTTAGTGTCATGATGCAGACCGAACATCATAATTTATCTGTTCTGCCCAAAATCAAAAGTGCCAGTGCTTTTGCCAAGATCAACACCATCATCATCCCAAATGCCACCATTGTGAACTCTGCCACCACCAACCCCGTGAACTCAGGGAAGATAATACACACTGCTACTTCTACCAGAAAAAGAAGAGATTTAG…
>HF3_E2_19F	AATACTTTGGCTTGAGAAGATGCCTAATGGGTTTGGGGAGATGCAAAGAGCACTGCAACATGGATGAAAAAGAGTTAGATAAATGCAAAAAGAAAACATGTTGTATTAGATCAAAAGTGGTTCAACTGATAAAAAACTACATACAAAATGAAATGCTCCATATGCTTAAAGAGGACTCTCAGGAAGTGCTAAAAATTACCAAGAATTTTAGTGTCATGATGCAGACCGAACATCATAATTTATCTGTTCTGCCCAAAATCAAAAGTGCCAATGCTTTTGCCAAGATCAACACCATCATCATCCCAAATGCCACCATTGTGAACTCTGCCACCACCAACCCCGTGAACTCAGGGAAGATAATACACACTGCTACTTCTACCAGAAAAAGAAGAGATTTAG…
>HF3_E2_20F	AATACTTTGGCTTGAGAAGATGCCTAATGGGTTTGGGGAGATGCAAAGAGCACTGCAACATGGATGAAAAAGAGTTAGATAAATGCAAAAAGAAAACATGTTGTATTAGATCAAAAGTGGTTCAACTGATAAAAAACTACATACAAAATGAAATGCTCCATATGCTTAAAGAGGACTCTCAGGAAGTGCTAAAAATTACCAAGAATTTTAGTGTCATGATGCAGACCGAACATCATAATTTATCTGTTCTGCCCAAAATCAAAAGTGCCAATGCTTTTGCCAAGATCAACACCATCATCATCCCAAATGCCACCATTGTGAACTCTGCCACCACCAACCCCGTGAACTCAGGGAAGATAATACACACTGCTACTTCTACCAGAAAAAGAAGAGATTTAG…
>HF3_E2_21F	AATACTTTGGCTTGAGAAGATGCCTAATGGGTTTGGGGAGATGCAAAGAGCACTGCAACATGGATGAAAAAGAGTTAGATAAATGCAAAAAGAAAACATGTTGTATTAGATCAAAAGTGGTTCAACTGATAAAAAACTACATACAAAATGAAATGCTCCATATGCTTAAAGAGGACTCTCAGGAAGTGCTAAAAATTACCAAGAATTTTAGTGTCATGATGCAGACCGAACATCATAATTTATCTGTTCTGCCCAAAATCAAAAGTGCCAATGCTTTTGCCAAGATCAACACCATCATCATCCCAAATGCCACCATTGTGAACTCTGCCACCACCAACCCCGTGAACTCAGGGAAGATAATACACACTGCTACTTCTACCAGAAAAAGAAGAGATTTAG…
>HF3_E2_23F	AATACTTTGGCTTGAGAAGATGCCTAATGGGTTTGGGGAGATGCAAAGAGCACTGCAACATGGATGAAAAAGAGTTAGATAAATGCAAAAAGAAAACATGTTGTATTAGATCAAAAGTGGTTCAACTGATAAAAAACTACATACAAAATGAAATGCTCCATATGCTTAAAGAGGACTCTCAGGAAGTGCTAAAAATTACCAAGAATTTTAGTGTCATGATGCAGACCGAACATCATAATTTATCTGTTCTGCCCAAAATCAAAAGTGCCAATGCTTTTGCCAAGATCAACACCATCATCATCCCAAATGCCACCATTGTGAACTCTGCCACCACCAACCCCGTGAACTCAGGGAAGATAATACACACTGCTACTTCTACCAGAAAAAGAAGAGATTTAG…
Exon-1
>HF3_E1_C1	ATGAAGCTCCTTTTCCCTATCTTTGCCAGCCTCATGCTACAGTGGCAGGTGAACACAG
>HF3_E1_C2	ATGAAGCTCCTTTTCCCTATCTTTGCCAGCCTCATGCTACAGTGGCAGGTGAACACAG
>HF3_E1_C3	ATGAAGCTCCTTTTCCCTATCTTTGCCAGCCTCATGCTACAGTGGCAGGTGAACACAG

## Sheet: HF4 Bull exon2
Clone Name	Sequence
>HF4_E2_2F	AATACTTTGGCTTGAGAAGATGCCTAATGGGTTTGGGGAGATGCAAAGAGCACTGCAACATGGATGAAAAAGAGTTAGATAAATGCAAAAAGAAAACATGTTGTATTAGAGCAAAAGTGGTTCAACTGATAAAAAACTACATACAAAATGAAATGCTCCATATGCTTAAAGAGGACTCTCAGGAAGTGCTAAAAATTACCAAGAATTTTAGTGTCATGATGCAGACCGAACATCATAATTTATCTGTTCTGCCCAAAATCAAAAGTGCCAGTGCTTTTGCCAAGATCAACACCATCATCATCCCAAATGCCACCATTGTGAACTCTGCCACCACCAACCCCGTGAACTCAGGGAAGATAATACACACTGCTACTTCTACCAGAAAAAGAAGAGATTTAG…
>HF4_E2_3F	AATACTTTGGCTTGAGAAGATGCCTAATGGGTTTGGGGAGATGCAAAGAGCACTGCAACATGGATGAAAAAGAGTTAGATAAATGCAAAAAGAAAACATGTTGTATTAGATCAAAAGTGGTTCAACTGATAAAAAACTACATACAAAATGAAATGCTCCATATGCTTAAAGAGGACTCTCAGGAAGTGCTAAAAATTACCAAGAATTTTAGTGTCATGATGCAGACCGAACATCATAATTTATCTGTTCTGCCCAAAATCAAAAGTGCCAATGCTTTTGCCAAGATCAACACCATCATCATCCCAAATGCCACCATTGTGAACTCTGCCACCACCAACCCCGTGAACTCAGGGAAGATAATACACACTGCTACTTCTACCAGAAAAAGAAGAGATTTAG…
>HF4_E2_1F	AATACTTTGGCTTGAGAAGATGCCTAATGGGTTTGGGGAGATGCAAAGAGCACTGCAACATGGATGAAAAAGAGTTAGATAAATGCAAAAAGAAAACATGTTGTATTAGATCAAAAGTGGTTCAACTGATAAAAAACTACATACAAAATGAAATGCTCCATATGCTTAAAGAGGACTCTCAGGAAGTGCTAAAAATTACCAAGAATTTTAGTGTCATGATGCAGACCGAACATCATAATTTATCTGTTCTGCCCAAAATCAAAAGTGCCAATGCTTTTGCCAAGATCAACACCATCATCATCCCAAATGCCACCATTGTGAACTCTGCCACCACCAACCCCGTGAACTCAGGGAAGATAATACACACTGCTACTTCTACCAGAAAAAGAAGAGATTTAG…
>HF4_E2_1FR	AATACTTTGGCTTGAGAAGATGCCTAATGGGTTTGGGGAGATGCAAAGAGCACTGCAACATGGATGAAAAAGAGTTAGATAAATGCAAAAAGAAAACATGTTGTATTAGATCAAAAGTGGTTCAACTGATAAAAAACTACATACAAAATGAAATGCTCCATATGCTTAAAGAGGACTCTCAGGAAGTGCTAAAAATTACCAAGAATTTTAGTGTCATGATGCAGACCGAACATCATAATTTATCTGTTCTGCCCAAAATCAAAAGTGCCAATGCTTTTGCCAAGATCAACACCATCATCATCCCAAATGCCACCATTGTGAACTCTGCCACCACCAACCCCGTGAACTCAGGGAAGATAATACACACTGCTACTTCTACCAGAAAAAGAAGAGATTTAG…
>HF4_E2_2FR	AATACTTTGGCTTGAGAAGATGCCTAATGGGTTTGGGGAGATGCAAAGAGCACTGCAACATGGATGAAAAAGAGTTAGATAAATGCAAAAAGAAAACATGTTGTATTAGAGCAAAAGTGGTTCAACTGATAAAAAACTACATACAAAATGAAATGCTCCATATGCTTAAAGAGGACTCTCAGGAAGTGCTAAAAATTACCAAGAATTTTAGTGTCATGATGCAGACCGAACATCATAATTTATCTGTTCTGCCCAAAATCAAAAGTGCCAGTGCTTTTGCCAAGATCAACACCATCATCATCCCAAATGCCACCATTGTGAACTCTGCCACCACCAACCCCGTGAACTCAGGGAAGATAATACACACTGCTACTTCTACCAGAAAAAGAAGAGATTTAG…
>HF4_E2_3FR	AATACTTTGGCTTGAGAAGATGCCTAATGGGTTTGGGGAGATGCAAAGAGCACTGCAACATGGATGAAAAAGAGTTAGATAAATGCAAAAAGAAAACATGTTGTATTAGATCAAAAGTGGTTCAACTGATAAAAAACTACATACAAAATGAAATGCTCCATATGCTTAAAGAGGACTCTCAGGAAGTGCTAAAAATTACCAAGAATTTTAGTGTCATGATGCAGACCGAACATCATAATTTATCTGTTCTGCCCAAAATCAAAAGTGCCAATGCTTTTGCCAAGATCAACACCATCATCATCCCAAATGCCACCATTGTGAACTCTGCCACCACCAACCCCGTGAACTCAGGGAAGATAATACACACTGCTACTTCTACCAGAAAAAGAAGAGATTTAG…
>HF4_E2_4F	AATACTTTGGCTTGAGAAGATGCCTAATGGGTTTGGGGAGATGCAAAGAGCACTGCAACATGGATGAAAAAGAGTTAGATAAATGCAAAAAGAAAACATGTTGTATTAGATCAAAAGTGGTTCAACTGATAAAAAACTACATACAAAATGAAATGCTCCATATGCTTAAAGAGGACTCTCAGGAAGTGCTAAAAATTACCAAGAATTTTAGTGTCATGATGCAGACCGAACATCATAATTTATCTGTTCTGCCCAAAATCAAAAGTGCCAATGCTTTTGCCAAGATCAACACCATCATCATCCCAAATGCCACCATTGTGAACTCTGCCACCACCAACCCCGTGAACTCAGGGAAGATAATACACACTGCTACTTCTACCAGAAAAAGAAGAGATTTAG…
>HF4_E2_5F	AATACTTTGGCTTGAGAAGATGCCTAATGGGTTTGGGGAGATGCAAAGAGCACTGCAACATGGATGAAAAAGAGTTAGATAAATGCAAAAAGAAAACATGTTGTATTAGAGCAAAAGTGGTTCAACTGATAAAAAACTACATACAAAATGAAATGCTCCATATGCTTAAAGAGGACTCTCAGGAAGTGCTAAAAATTACCAAGAATTTTAGTGTCATGATGCAGACCGAACATCATAATTTATCTGTTCTGCCCAAAATCAAAAGTGCCAGTGCTTTTGCCAAGATCAACACCATCATCATCCCAAATGCCACCATTGTGAACTCTGCCACCACCAACCCCGTGAACTCAGGGAAGATAATACACACTGCTACTTCTACCAGAAAAAGAAGAGATTTAG…
>HF4_E2_6F	AATACTTTGGCTTGAGAAGATGCCTAATGGGTTTGGGGAGATGCAAAGAGCACTGCAACATGGATGAAAAAGAGTTAGATAAATGCAAAAAGAAAACATGTTGTATTAGAGCAAAAGTGGTTCAACTGATAAAAAACTACATACAAAATGAAATGCTCCATATGCTTAAAGAGGACTCTCAGGAAGTGCTAAAAATTACCAAGAATTTTAGTGTCATGATGCAGACCGAACATCATAATTTATCTGTTCTGCCCAAAATCAAAAGTGCCAGTGCTTTTGCCAAGATCAACACCATCATCATCCCAAATGCCACCATTGTGAACTCTGCCACCACCAACCCCGTGAACTCAGGGAAGATAATACACACTGCTACTTCTACCAGAAAAAGAAGAGATTTAG…
>HF4_E2_7F	AATACTTTGGCTTGAGAAGATGCCTAATGGGTTTGGGGAGATGCAAAGAGCACTGCAACATGGATGAAAAAGAGTTAGATAAATGCAAAAAGAAAACATGTTGTATTAGATCAAAAGTGGTTCAACTGATAAAAAACTACATACAAAATGAAATGCTCCATATGCTTAAAGAGGACTCTCAGGAAGTGCTAAAAATTACCAAGAATTTTAGTGTCATGATGCAGACCGAACATCATAATTTATCTGTTCTGCCCAAAATCAAAAGTGCCAATGCTTTTGCCAAGATCAACACCATCATCATCCCAAATGCCACCATTGTGAACTCTGCCACCACCAACCCCGTGAACTCAGGGAAGATAATACACACTGCTACTTCTACCAGAAAAAGAAGAGATTTAG…
>HF4_E2_8F	AATACTTTGGCTTGAGAAGATGCCTAATGGGTTTGGGGAGATGCAAAGAGCACTGCAACATGGATGAAAAAGAGTTAGATAAATGCAAAAAGAAAACATGTTGTATTAGATCAAAAGTGGTTCAACTGATAAAAAACTACATACAAAATGAAATGCTCCATATGCTTAAAGAGGACTCTCAGGAAGTGCTAAAAATTACCAAGAATTTTAGTGTCATGATGCAGACCGAACATCATAATTTATCTGTTCTGCCCAAAATCAAAAGTGCCAATGCTTTTGCCAAGATCAACACCATCATCATCCCAAATGCCACCATTGTGAACTCTGCCACCACCAACCCCGTGAACTCAGGGAAGATAATACACACTGCTACTTCTACCAGAAAAAGAAGAGATTTAG…
>HF4_E2_9F	AATACTTTGGCTTGAGAAGATGCCTAATGGGTTTGGGGAGATGCAAAGAGCACTGCAACATGGATGAAAAAGAGTTAGATAAATGCAAAAAGAAAACATGTTGTATTAGATCAAAAGTGGTTCAACTGATAAAAAACTACATACAAAATGAAATGCTCCATATGCTTAAAGAGGACTCTCAGGAAGTGCTAAAAATTACCAAGAATTTTAGTGTCATGATGCAGACCGAACATCATAATTTATCTGTTCTGCCCAAAATCAAAAGTGCCAATGCTTTTGCCAAGATCAACACCATCATCATCCCAAATGCCACCATTGTGAACTCTGCCACCACCAACCCCGTGAACTCAGGGAAGATAATACACACTGCTACTTCTACCAGAAAAAGAAGAGATTTAG…
>HF4_E2_10F	AATACTTTGGCTTGAGAAGATGCCTAATGGGTTTGGGGAGATGCAAAGAGCACTGCAACATGGATGAAAAAGAGTTAGATAAATGCAAAAAGAAAACATGTTGTATTAGAGCAAAAGTGGTTCAACTGATAAAAAACTACATACAAAATGAAATGCTCCATATGCTTAAAGAGGACTCTCAGGAAGTGCTAAAAATTACCAAGAATTTTAGTGTCATGATGCAGACCGAACATCATAATTTATCTGTTCTGCCCAAAATCAAAAGTGCCAATGCTTTTGCCAAGATCAACACCATCATCATCCCAAATGCCACCATTGTGAACTCTGCCACCACCAACCCCGTGAACTCAGGGAAGATAATACACACTGCTACTTCTACCAGAAAAAGAAGAGATTTAG…
>HF4_E2_11F	AATACTTTGGCTTGAGAAGATGCCTAATGGGTTTGGGGAGATGCAAAGAGCACTGCAACATGGATGAAAAAGAGTTAGATAAATGCAAAAAGAAAACATGTTGTATTAGAGCAAAAGTGGTTCAACTGATAAAAAACTACATACAAAATGAAATGCTCCATATGCTTAAAGAGGACTCTCAGGAAGTGCTAAAAATTACCAAGAATTTTAGTGTCATGATGCAGACCGAACATCATAATTTATCTGTTCTGCCCAAAATCAAAAGTGCCAGTGCTTTTGCCAAGATCAACACCATCATCATCCCAAATGCCACCATTGTGAACTCTGCCACCACCAACCCCGTGAACTCAGGGAAGATAATACACACTGCTACTTCTACCAGAAAAAGAAGAGATTTAG…
>HF4_E2_12F	AATACTTTGGCTTGAGAAGATGCCTAATGGGTTTGGGGAGATGCAAAGAGCACTGCAACATGGATGAAAAAGAGTTAGATAAATGCAAAAAGAAAACATGTTGTATTAGAGCAAAAGTGGTTCAACTGATAAAAAACTACATACAAAATGAAATGCTCCATATGCTTAAAGAGGACTCTCAGGAAGTGCTAAAAATTACCAAGAATTTTAGTGTCATGATGCAGACCGAACATCATAATTTATCTGTTCTGCCCAAAATCAAAAGTGCCAATGCTTTTGCCAAGATCAACACCATCATCATCCCAAATGCCACCATTGTGAACTCTGCCACCACCAACCCCGTGAACTCAGGGAAGATAATACACACTGCTACTTCTACCAGAAAAAGAAGAGATTTAG…
>HF4_E2_13F	AATACTTTGGCTTGAGAAGATGCCTAATGGGTTTGGGGAGATGCAAAGAGCACTGCAACATGGATGAAAAAGAGTTAGATAAATGCAAAAAGAAAACATGTTGTATTAGATCAAAAGTGGTTCAACTGATAAAAAACTACATACAAAATGAAATGCTCCATATGCTTAAAGAGGACTCTCAGGAAGTGCTAAAAATTACCAAGAATTTTAGTGTCATGATGCAGACCGAACATCATAATTTATCTGTTCTGCCCAAAATCAAAAGTGCCAATGCTTTTGCCAAGATCAACACCATCATCATCCCAAATGCCACCATTGTGAACTCTGCCACCACCAACCCCGTGAACTCAGGGAAGATAATACACACTGCTACTTCTACCAGAAAAAGAAGAGATTTAG…
>HF4_E2_14F	AATACTTTGGCTTGAGAAGATGCCTAATGGGTTTGGGGAGATGCAAAGAGCACTGCAACATGGATGAAAAAGAGTTAGATAAATGCAAAAAGAAAACATGTTGTATTAGATCAAAAGTGGTTCAACTGATAAAAAACTACATACAAAATGAAATGCTCCATATGCTTAAAGAGGACTCTCAGGAAGTGCTAAAAATTACCAAGAATTTTAGTGTCATGATGCAGACCGAACATCATAATTTATCTGTTCTGCCCAAAATCAAAAGTGCCAATGCTTTTGCCAAGATCAACACCATCATCATCCCAAATGCCACCATTGTGAACTCTGCCACCACCAACCCCGTGAACTCAGGGAAGATAATACACACTGCTACTTCTACCAGAAAAAGAAGAGATTTAG…
>HF4_E2_15F	AATACTTTGGCTTGAGAAGATGCCTAATGGGTTTGGGGAGATGCAAAGAGCACTGCAACATGGATGAAAAAGAGTTAGATAAATGCAAAAAGAAAACATGTTGTATTAGATCAAAAGTGGTTCAACTGATAAAAAACTACATACAAAATGAAATGCTCCATATGCTTAAAGAGGACTCTCAGGAAGTGCTAAAAATTACCAAGAATTTTAGTGTCATGATGCAGACCGAACATCATAATTTATCTGTTCTGCCCAAAATCAAAAGTGCCAATGCTTTTGCCAAGATCAACACCATCATCATCCCAAATGCCACCATTGTGAACTCTGCCACCACCAACCCCGTGAACTCAGGGAAGATAATACACACTGCTACTTCTACCAGAAAAAGAAGAGATTTAG…
>HF4_E2_16F	AATACTTTGGCTTGAGAAGATGCCTAATGGGTTTGGGGAGATGCAAAGAGCACTGCAACATGGATGAAAAAGAGTTAGATAAATGCAAAAAGAAAACATGTTGTATTAGAGCAAAAGTGGTTCAACTGATAAAAAACTACATACAAAATGAAATGCTCCATATGCTTAAAGAGGACTCTCAGGAAGTGCTAAAAATTACCAAGAATTTTAGTGTCATGATGCAGACCGAACATCATAATTTATCTGTTCTGCCCAAAATCAAAAGTGCCAGTGCTTTTGCCAAGATCAACACCATCATCATCCCAAATGCCACCATTGTGAACTCTGCCACCACCAACCCCGTGAACTCAGGGAAGATAATACACACTGCTACTTCTACCAGAAAAAGAAGAGATTTAG…
>HF4_E2_17F	AATACTTTGGCTTGAGAAGATGCCTAATGGGTTTGGGGAGATGCAAAGAGCACTGCAACATGGATGAAAAAGAGTTAGATAAATGCAAAAAGAAAACATGTTGTATTAGATCAAAAGTGGTTCAACTGATAAAAAACTACATACAAAATGAAATGCTCCATATGCTTAAAGAGGACTCTCAGGAAGTGCTAAAAATTACCAAGAATTTTAGTGTCATGATGCAGACCGAACATCATAATTTATCTGTTCTGCCCAAAATCAAAAGTGCCAATGCTTTTGCCAAGATCAACACCATCATCATCCCAAATGCCACCATTGTGAACTCTGCCACCACCAACCCCGTGAACTCAGGGAAGATAATACACACTGCTACTTCTACCAGAAAAAGAAGAGATTTAG…
>HF4_E2_18F	AATACTTTGGCTTGAGAAGATGCCTAATGGGTTTGGGGAGATGCAAAGAGCACTGCAACATGGATGAAAAAGAGTTAGATAAATGCAAAAAGAAAACATGTTGTATTAGATCAAAAGTGGTTCAACTGATAAAAAACTACATACAAAATGAAATGCTCCATATGCTTAAAGAGGACTCTCAGGAAGTGCTAAAAATTACCAAGAATTTTAGTGTCATGATGCAGACCGAACATCATAATTTATCTGTTCTGCCCAAAATCAAAAGTGCCAATGCTTTTGCCAAGATCAACACCATCATCATCCCAAATGCCACCATTGTGAACTCTGCCACCACCAACCCCGTGAACTCAGGGAAGATAATACACACTGCTACTTCTACCAGAAAAAGAAGAGATTTAG…
>HF4_E2_19F	AATACTTTGGCTTGAGAAGATGCCTAATGGGTTTGGGGAGATGCAAAGAGCACTGCAACATGGATGAAAAAGAGTTAGATAAATGCAAAAAGAAAACATGTTGTATTAGATCAAAAGTGGTTCAACTGATAAAAAACTACATACAAAATGAAATGCTCCATATGCTTAAAGAGGACTCTCAGGAAGTGCTAAAAATTACCAAGAATTTTAGTGTCATGATGCAGACCGAACATCATAATTTATCTGTTCTGCCCAAAATCAAAAGTGCCAATGCTTTTGCCAAGATCAACACCATCATCATCCCAAATGCCACCATTGTGAACTCTGCCACCACCAACCCCGTGAACTCAGGGAAGATAATACACACTGCTACTTCTACCAGAAAAAGAAGAGATTTAG…
>HF4_E2_20F	AATACTTTGGCTTGAGAAGATGCCTAATGGGTTTGGGGAGATGCAAAGAGCACTGCAACATGGATGAAAAAGAGTTAGATAAATGCAAAAAGAAAACATGTTGTATTAGATCAAAAGTGGTTCAACTGATAAAAAACTACATACAAAATGAAATGCTCCATATGCTTAAAGAGGACTCTCAGGAAGTGCTAAAAATTACCAAGAATTTTAGTGTCATGATGCAGACCGAACATCATAATTTATCTGTTCTGCCCAAAATCAAAAGTGCCAATGCTTTTGCCAAGATCAACACCATCATCATCCCAAATGCCACCATTGTGAACTCTGCCACCACCAACCCCGTGAACTCAGGGAAGATAATACACACTGCTACTTCTACCAGAAAAAGAAGAGATTTAG…
>HF4_E2_21F	AATACTTTGGCTTGAGAAGATGCCTAATGGGTTTGGGGAGATGCAAAGAGCACTGCAACATGGATGAAAAAGAGTTAGATAAATGCAAAAAGAAAACATGTTGTATTAGAGCAAAAGTGGTTCAACTGATAAAAAACTACATACAAAATGAAATGCTCCATATGCTTAAAGAGGACTCTCAGGAAGTGCTAAAAATTACCAAGAATTTTAGTGTCATGATGCAGACCGAACATCATAATTTATCTGTTCTGCCCAAAATCAAAAGTGCCAATGCTTTTGCCAAGATCAACACCATCATCATCCCAAATGCCACCATTGTGAACTCTGCCACCACCAACCCCGTGAACTCAGGGAAGATAATACACACTGCTACTTCTACCAGAAAAAGAAGAGATTTAG…
>HF4_E2_22F	AATACTTTGGCTTGAGAAGATGCCTAATGGGTTTGGGGAGATGCAAAGAGCACTGCAACATGGATGAAAAAGAGTTAGATAAATGCAAAAAGAAAACATGTTGTATTAGATCAAAAGTGGTTCAACTGATAAAAAACTACATACAAAATGAAATGCTCCATATGCTTAAAGAGGACTCTCAGGAAGTGCTAAAAATTACCAAGAATTTTAGTGTCATGATGCAGACCGAACATCATAATTTATCTGTTCTGCCCAAAATCAAAAGTGCCAATGCTTTTGCCAAGATCAACACCATCATCATCCCAAATGCCACCATTGTGAACTCTGCCACCACCAACCCCGTGAACTCAGGGAAGATAATACACACTGCTACTTCTACCAGAAAAAGAAGAGATTTAG…
Exon-1
>HF4_E1_C1	ATGAAGCTCCTTTTCCCTATCTTTGCCAGCCTCATGCTACAGTGGCAGGTGAACACAG
>HF4_E1_C2	ATGAAGCTCCTTTTCCCTATCTTTGCCAGCCTCATGCTACAGTGGCAGGTGAACACAG
>HF4_E1_C3	ATGAAGCTCCTTTTCCCTATCTTTGCCAGCCTCATGCTACAGTGGCAGGTGAACACAG

## Sheet: HF5 Bull exon2
Clone Name	Sequence
>HF5_E2_1_pJET1_2F	AATACTTTGGCTTGAGAAGATGCCTAATGGGTTTGGGGAGATGCAAAGAGCACTGCAACATGGATGAAAAAGAGTTAGATAAATGCAAAAAGAAAACATGTTGTATTAGAGCAAAAGTGGTTCAACTGATAAAAAACTACATACAAAATGAAATGCTCCATATGCTTAAAGAGGACTCTCAGGAAGTGCTAAAAATTACCAAGAATTTTAGTGTCATGATGCAGACCGAACATCATAATTTATCTGTTCTGCCCAAAATCAAAAGTGCCAGTGCTTTTGCCAAGATCAACACCATCATCATCCCAAATGCCACCATTGTGAACTCTGCCACCACCAACCCCGTGAACTCAGGGAAGATAATACACACTGCTACTTCTACCAGAAAAAGAAGAGATTTAG…
>HF5_E2_2_pJET1_2F	AATACTTTGGCTTGAGAAGATGCCTAATGGGTTTGGGGAGATGCAAAGAGCACTGCAACATGGATGAAAAAGAGTTAGATAAATGCAAAAAGAAAACATGTTGTATTAGAGCAAAAGTGGTTCAACTGATAAAAAACTACATACAAAATGAAATGCTCCATATGCTTAAAGAGGACTCTCAGGAAGTGCTAAAAATTACCAAGAATTTTAGTGTCATGATGCAGACCGAACATCATAATTTATCTGTTCTGCCCAAAATCAAAAGTGCCAGTGCTTTTGCCAAGATCAACACCATCATCATCCCAAATGCCACCATTGTGAACTCTGCCACCACCAACCCCGTGAACTCAGGGAAGATAATACACACTGCTACTTCTACCAGAAAAAGAAGAGATTTAG…
>HF5_E2_3_pJET1_2F	AATACTTTGGCTTGAGAAGATGCCTAATGGGTTTGGGGAGATGCAAAGAGCACTGCAACATGGATGAAAAAGAGTTAGATAAATGCAAAAAGAAAACATGTTGTATTAGAGCAAAAGTGGTTCAACTGATAAAAAACTACATACAAAATGAAATGCTCCATATGCTTAAAGAGGACTCTCAGGAAGTGCTAAAAATTACCAAGAATTTTAGTGTCATGATGCAGACCGAACATCATAATTTATCTGTTCTGCCCAAAATCAAAAGTGCCAGTGCTTTTGCCAAGATCAACACCATCATCATCCCAAATGCCACCATTGTGAACTCTGCCACCACCAACCCCGTGAACTCAGGGAAGATAATACACACTGCTACTTCTACCAGAAAAAGAAGAGATTTAG…
>HF5_E2_4_pJET1_2R	AATACTTTGGCTTGAGAAGATGCCTAATGGGTTTGGGGAGATGCAAAGAGCACTGCAACATGGATGAAAAAGAGTTAGATAAATGCAAAAAGAAAACATGTTGTATTAGATCAAAAGTGGTTCAACTGATAAAAAACTACATACAAAATGAAATGCTCCATATGCTTAAAGAGGACTCTCAGGAAGTGCTAAAAATTACCAAGAATTTTAGTGTCATGATGCAGACCGAACATCATAATTTATCTGTTCTGCCCAAAATCAAAAGTGCCAATGCTTTTGCCAAGATCAACACCATCATCATCCCAAATGCCACCATTGTGAACTCTGCCACCACCAACCCCGTGAACTCAGGGAAGATAATACACACTGCTACTTCTACCAGAAAAAGAAGAGATTTAG…
>HF5_E2_5_pJET1_2R	AATACTTTGGCTTGAGAAGATGCCTAATGGGTTTGGGGAGATGCAAAGAGCACTGCAACATGGATGAAAAAGAGTTAGATAAATGCAAAAAGAAAACATGTTGTATTAGATCAAAAGTGGTTCAACTGATAAAAAACTACATACAAAATGAAATGCTCCATATGCTTAAAGAGGACTCTCAGGAAGTGCTAAAAATTACCAAGAATTTTAGTGTCATGATGCAGACCGAACATCATAATTTATCTGTTCTGCCCAAAATCAAAAGTGCCAATGCTTTTGCCAAGATCAACACCATCATCATCCCAAATGCCACCATTGTGAACTCTGCCACCACCAACCCCGTGAACTCAGGGAAGATAATACACACTGCTACTTCTACCAGAAAAAGAAGAGATTTAG…
>HF5_E2_6_pJET1_2R	AATACTTTGGCTTGAGAAGATGCCTAATGGGTTTGGGGAGATGCAAAGAGCACTGCAACATGGATGAAAAAGAGTTAGATAAATGCAAAAAGAAAACATGTTGTATTAGATCAAAAGTGGTTCAACTGATAAAAAACTACATACAAAATGAAATGCTCCATATGCTTAAAGAGGACTCTCAGGAAGTGCTAAAAATTACCAAGAATTTTAGTGTCATGATGCAGACCGAACATCATAATTTATCTGTTCTGCCCAAAATCAAAAGTGCCAATGCTTTTGCCAAGATCAACACCATCATCATCCCAAATGCCACCATTGTGAACTCTGCCACCACCAACCCCGTGAACTCAGGGAAGATAATACACACTGCTACTTCTACCAGAAAAAGAAGAGATTTAG…
>HF5_E2_7_pJET1_2R	AATACTTTGGCTTGAGAAGATGCCTAATGGGTTTGGGGAGATGCAAAGAGCACTGCAACATGGATGAAAAAGAGTTAGATAAATGCAAAAAGAAAACATGTTGTATTAGATCAAAAGTGGTTCAACTGATAAAAAACTACATACAAAATGAAATGCTCCATATGCTTAAAGAGGACTCTCAGGAAGTGCTAAAAATTACCAAGAATTTTAGTGTCATGATGCAGACCGAACATCATAATTTATCTGTTCTGCCCAAAATCAAAAGTGCCAATGCTTTTGCCAAGATCAACACCATCATCATCCCAAATGCCACCATTGTGAACTCTGCCACCACCAACCCCGTGAACTCAGGGAAGATAATACACACTGCTACTTCTACCAGAAAAAGAAGAGATTTAG…
>HF5_E2_8_pJET1_2R	AATACTTTGGCTTGAGAAGATGCCTAATGGGTTTGGGGAGATGCAAAGAGCACTGCAACATGGATGAAAAAGAGTTAGATAAATGCAAAAAGAAAACATGTTGTATTAGATCAAAAGTGGTTCAACTGATAAAAAACTACATACAAAATGAAATGCTCCATATGCTTAAAGAGGACTCTCAGGAAGTGCTAAAAATTACCAAGAATTTTAGTGTCATGATGCAGACCGAACATCATAATTTATCTGTTCTGCCCAAAATCAAAAGTGCCAATGCTTTTGCCAAGATCAACACCATCATCATCCCAAATGCCACCATTGTGAACTCTGCCACCACCAACCCCGTGAACTCAGGGAAGATAATACACACTGCTACTTCTACCAGAAAAAGAAGAGATTTAG…
>HF5_E2_9_pJET1_2R	AATACTTTGGCTTGAGAAGATGCCTAATGGGTTTGGGGAGATGCAAAGAGCACTGCAACATGGATGAAAAAGAGTTAGATAAATGCAAAAAGAAAACATGTTGTATTAGATCAAAAGTGGTTCAACTGATAAAAAACTACATACAAAATGAAATGCTCCATATGCTTAAAGAGGACTCTCAGGAAGTGCTAAAAATTACCAAGAATTTTAGTGTCATGATGCAGACCGAACATCATAATTTATCTGTTCTGCCCAAAATCAAAAGTGCCAATGCTTTTGCCAAGATCAACACCATCATCATCCCAAATGCCACCATTGTGAACTCTGCCACCACCAACCCCGTGAACTCAGGGAAGATAATACACACTGCTACTTCTACCAGAAAAAGAAGAGATTTAG…
>HF5_E2_10_pJET1_2R	AATACTTTGGCTTGAGAAGATGCCTAATGGGTTTGGGGAGATGCAAAGAGCACTGCAACATGGATGAAAAAGAGTTAGATAAATGCAAAAAGAAAACATGTTGTATTAGATCAAAAGTGGTTCAACTGATAAAAAACTACATACAAAATGAAATGCTCCATATGCTTAAAGAGGACTCTCAGGAAGTGCTAAAAATTACCAAGAATTTTAGTGTCATGATGCAGACCGAACATCATAATTTATCTGTTCTGCCCAAAATCAAAAGTGCCAATGCTTTTGCCAAGATCAACACCATCATCATCCCAAATGCCACCATTGTGAACTCTGCCACCACCAACCCCGTGAACTCAGGGAAGATAATACACACTGCTACTTCTACCAGAAAAAGAAGAGATTTAG…
>HF5_E2_11_pJET1_2R	AATACTTTGGCTTGAGAAGATGCCTAATGGGTTTGGGGAGATGCAAAGAGCACTGCAACATGGATGAAAAAGAGTTAGATAAATGCAAAAAGAAAACATGTTGTATTAGATCAAAAGTGGTTCAACTGATAAAAAACTACATACAAAATGAAATGCTCCATATGCTTAAAGAGGACTCTCAGGAAGTGCTAAAAATTACCAAGAATTTTAGTGTCATGATGCAGACCGAACATCATAATTTATCTGTTCTGCCCAAAATCAAAAGTGCCAATGCTTTTGCCAAGATCAACACCATCATCATCCCAAATGCCACCATTGTGAACTCTGCCACCACCAACCCCGTGAACTCAGGGAAGATAATACACACTGCTACTTCTACCAGAAAAAGAAGAGATTTAG…
>HF5_E2_12_pJET1_2R	AATACTTTGGCTTGAGAAGATGCCTAATGGGTTTGGGGAGATGCAAAGAGCACTGCAACATGGATGAAAAAGAGTTAGATAAATGCAAAAAGAAAACATGTTGTATTAGATCAAAAGTGGTTCAACTGATAAAAAACTACATACAAAATGAAATGCTCCATATGCTTAAAGAGGACTCTCAGGAAGTGCTAAAAATTACCAAGAATTTTAGTGTCATGATGCAGACCGAACATCATAATTTATCTGTTCTGCCCAAAATCAAAAGTGCCAATGCTTTTGCCAAGATCAACACCATCATCATCCCAAATGCCACCATTGTGAACTCTGCCACCACCAACCCCGTGAACTCAGGGAAGATAATACACACTGCTACTTCTACCAGAAAAAGAAGAGATTTAG…
>HF5_E2_13_pJET1_2R	AATACTTTGGCTTGAGAAGATGCCTAATGGGTTTGGGGAGATGCAAAGAGCACTGCAACATGGATGAAAAAGAGTTAGATAAATGCAAAAAGAAAACATGTTGTATTAGAGCAAAAGTGGTTCAACTGATAAAAAACTACATACAAAATGAAATGCTCCATATGCTTAAAGAGGACTCTCAGGAAGTGCTAAAAATTACCAAGAATTTTAGTGTCATGATGCAGACCGAACATCATAATTTATCTGTTCTGCCCAAAATCAAAAGTGCCAGTGCTTTTGCCAAGATCAACACCATCATCATCCCAAATGCCACCATTGTGAACTCTGCCACCACCAACCCCGTGAACTCAGGGAAGATAATACACACTGCTACTTCTACC
>HF5_E2_14_pJET1_2R	AATACTTTGGCTTGAGAAGATGCCTAATGGGTTTGGGGAGATGCAAAGAGCACTGCAACATGGATGAAAAAGAGTTAGATAAATGCAAAAAGAAAACATGTTGTATTAGATCAAAAGTGGTTCAACTGATAAAAAACTACATACAAAATGAAATGCTCCATATGCTTAAAGAGGACTCTCAGGAAGTGCTAAAAATTACCAAGAATTTTAGTGTCATGATGCAGACCGAACATCATAATTTATCTGTTCTGCCCAAAATCAAAAGTGCCAATGCTTTTGCCAAGATCAACACCATCATCATCCCAAATGCCACCATTGTGAACTCTGCCACCACCAACCCCGTGAACTCAGGGAAGATAATACACACTGCTACTTCTACCAGAAAAAGAAGAGATTTAG…
>HF5_E2_15_pJET1_2R	AATACTTTGGCTTGAGAAGATGCCTAATGGGTTTGGGGAGATGCAAAGAGCACTGCAACATGGATGAAAAAGAGTTAGATAAATGCAAAAAGAAAACATGTTGTATTAGATCAAAAGTGGTTCAACTGATAAAAAACTACATACAAAATGAAATGCTCCATATGCTTAAAGAGGACTCTCAGGAAGTGCTAAAAATTACCAAGAATTTTAGTGTCATGATGCAGACCGAACATCATAATTTATCTGTTCTGCCCAAAATCAAAAGTGCCAATGCTTTTGCCAAGATCAACACCATCATCATCCCAAATGCCACCATTGTGAACTCTGCCACCACCAACCCCGTGAACTCAGGGAAGATAATACACACTGCTACTTCTACCAGAAAAAGAAGAGATTTAG…
>HF5_E2_16_pJET1_2R	AATACTTTGGCTTGAGAAGATGCCTAATGGGTTTGGGGAGATGCAAAGAGCACTGCAACATGGATGAAAAAGAGTTAGATAAATGCAAAAAGAAAACATGTTGTATTAGATCAAAAGTGGTTCAACTGATAAAAAACTACATACAAAATGAAATGCTCCATATGCTTAAAGAGGACTCTCAGGAAGTGCTAAAAATTACCAAGAATTTTAGTGTCATGATGCAGACCGAACATCATAATTTATCTGTTCTGCCCAAAATCAAAAGTGCCAATGCTTTTGCCAAGATCAACACCATCATCATCCCAAATGCCACCATTGTGAACTCTGCCACCACCAACCCCGTGAACTCAGGGAAGATAATACACACTGCTACTTCTACCA
>HF5_E2_17_pJET1_2R	AATACTTTGGCTTGAGAAGATGCCTAATGGGTTTGGGGAGATGCAAAGAGCACTGCAACATGGATGAAAAAGAGTTAGATAAATGCAAAAAGAAAACATGTTGTATTAGAGCAAAAGTGGTTCAACTGATAAAAAACTACATACAAAATGAAATGCTCCATATGCTTAAAGAGGACTCTCAGGAAGTGCTAAAAATTACCAAGAATTTTAGTGTCATGATGCAGACCGAACATCATAATTTATCTGTTCTGCCCAAAATCAAAAGTGCCAGTGCTTTTGCCAAGATCAACACCATCATCATCCCAAATGCCACCATTGTGAACTCTGCCACCACCAACCCCGTGAACTCAGGGAAGATAATACACACTGCTACTTCTACC
>HF5_E2_18_pJET1_2R	AATACTTTGGCTTGAGAAGATGCCTAATGGGTTTGGGGAGATGCAAAGAGCACTGCAACATGGATGAAAAAGAGTTAGATAAATGCAAAAAGAAAACATGTTGTATTAGATCAAAAGTGGTTCAACTGATAAAAAACTACATACAAAATGAAATGCTCCATATGCTTAAAGAGGACTCTCAGGAAGTGCTAAAAATTACCAAGAATTTTAGTGTCATGATGCAGACCGAACATCATAATTTATCTGTTCTGCCCAAAATCAAAAGTGCCAATGCTTTTGCCAAGATCAACACCATCATCATCCCAAATGCCACCATTGTGAACTCTGCCACCACCAACCCCGTGAACTCAGGGAAGATAATACACACTGCTACTTCTACCAGAAAAAGAAGAGATTTAG…
>HF5_E2_19_pJET1_2R	AATACTTTGGCTTGAGAAGATGCCTAATGGGTTTGGGGAGATGCAAAGAGCACTGCAACATGGATGAAAAAGAGTTAGATAAATGCAAAAAGAAAACATGTTGTATTAGATCAAAAGTGGTTCAACTGATAAAAAACTACATACAAAATGAAATGCTCCATATGCTTAAAGAGGACTCTCAGGAAGTGCTAAAAATTACCAAGAATTTTAGTGTCATGATGCAGACCGAACATCATAATTTATCTGTTCTGCCCAAAATCAAAAGTGCCAATGCTTTTGCCAAGATCAACACCATCATCATCCCAAATGCCACCATTGTGAACTCTGCCACCACCAACCCCGTGAACTCAGGGAAGATAATACACACTGCTACTTCTACCAGAAAAAGAAGAGATTTAG…
>HF5_E2_20_pJET1_2R	AATACTTTGGCTTGAGAAGATGCCTAATGGGTTTGGGGAGATGCAAAGAGCACTGCAACATGGATGAAAAAGAGTTAGATAAATGCAAAAAGAAAACATGTTGTATTAGATCAAAAGTGGTTCAACTGATAAAAAACTACATACAAAATGAAATGCTCCATATGCTTAAAGAGGACTCTCAGGAAGTGCTAAAAATTACCAAGAATTTTAGTGTCATGATGCAGACCGAACATCATAATTTATCTGTTCTGCCCAAAATCAAAAGTGCCAATGCTTTTGCCAAGATCAACACCATCATCATCCCAAATGCCACCATTGTGAACTCTGCCACCACCAACCCCGTGAACTCAGGGAAGATAATACACACTGCTACTTCTACCAGAAAAAGAAGAGATTTAG…
>HF5_E2_21_pJET1_2R	AATACTTTGGCTTGAGAAGATGCCTAATGGGTTTGGGGAGATGCAAAGAGCACTGCAACATGGATGAAAAAGAGTTAGATAAATGCAAAAAGAAAACATGTTGTATTAGATCAAAAGTGGTTCAACTGATAAAAAACTACATACAAAATGAAATGCTCCATATGCTTAAAGAGGACTCTCAGGAAGTGCTAAAAATTACCAAGAATTTTAGTGTCATGATGCAGACCGAACATCATAATTTATCTGTTCTGCCCAAAATCAAAAGTGCCAATGCTTTTGCCAAGATCAACACCATCATCATCCCAAATGCCACCATTGTGAACTCTGCCACCACCAACCCCGTGAACTCAGGGAAGATAATACACACTGCTACTTCTACCAGAAAAAGAAGAGATTTAG…
>HF5_E2_22_pJET1_2R	AATACTTTGGCTTGAGAAGATGCCTAATGGGTTTGGGGAGATGCAAAGAGCACTGCAACATGGATGAAAAAGAGTTAGATAAATGCAAAAAGAAAACATGTTGTATTAGATCAAAAGTGGTTCAACTGATAAAAAACTACATACAAAATGAAATGCTCCATATGCTTAAAGAGGACTCTCAGGAAGTGCTAAAAATTACCAAGAATTTTAGTGTCATGATGCAGACCGAACATCATAATTTATCTGTTCTGCCCAAAATCAAAAGTGCCAATGCTTTTGCCAAGATCAACACCATCATCATCCCAAATGCCACCATTGTGAACTCTGCCACCACCAACCCCGTGAACTCAGGGAAGATAATACACACTGCTACTTCTACCAGAAAAAGAAGAGATTTAG…
Exon-1
>HF5_E1_C1	ATGAAGCTCCTTTTCCCTATCTTTGCCAGCCTCATGCTACAGTGGCAGGTGAACACAG
>HF5_E1_C2	ATGAAGCTCCTTTTCCCTATCTTTGCCAGCCTCATGCTACAGTGGCAGGTGAACACAG
>HF5_E1_C3	ATGAAGCTCCTTTTCCCTATCTTTGCCAGCCTCATGCTACAGTGGCAGGTGAACACAG

## Sheet: LF1 Bull exon2
Clone Name	Sequence
>LF1_E2_2F	AATACTTTGGCTTGAGAAGATGCCTAATGGGTTTGGGGAGATGCAAAGAGCACTGCAACATGGATGAAAAAGAGTTAGATAAATGCAAAAAGAAAACATGTTGTATTAGAGCAAAAGTGGTTCAACTGATAAAAAACTACATACAAAATGAAATGCTCCATATGCTTAAAGAGGACTCTCAGGAAGTGCTAAAAATTACCAAGAATTTTAGTGTCATGATGCAGACCGAACATCATAATTTATCTGTTCTGCCCAAAATCAAAAGTGCCAGTGCTTTTGCCAAGATCAACACCATCATCATCCCAAATGCCACCATTGTGAACTCTGCCACCACCAACCCCGTGAACTCAGGGAAGATAATACACACTGCTACTTCTACCAGAAAAAGAAGAGATTTAG…
>LF1_E2_18F	AATACTTTGGCTTGAGAAGATGCCTAATGGGTTTGGGGAGATGCAAAGAGCACTGCAACATGGATGAAAAAGAGTTAGATAAATGCAAAAAGAAAACATGTTGTATTAGAGCAAAAGTGGTTCAACTGATAAAAAACTACATACAAAATGAAATGCTCCATATGCTTAAAGAGGACTCTCAGGAAGTGCTAAAAATTACCAAGAATTTTAGTGTCATGATGCAGACCGAACATCATAATTTATCTGTTCTGCCCAAAATCAAAAGTGCCAGTGCTTTTGCCAAGATCAACACCATCATCATCCCAAATGCCACCATTGTGAACTCTGCCACCACCAACCCCGTGAACTCAGGGAAGATAATACACACTGCTACTTCTACCAGAAAAAGAAGAGATTTAG…
>_LF1_E2_11F	AATACTTTGGCTTGAGAAGATGCCTAATGGGTTTGGGGAGATGCAAAGAGCACTGCAACATGGATGAAAAAGAGTTAGATAAATGCAAAAAGAAAACATGTTGTATTAGAGCAAAAGTGGTTCAACTGATAAAAAACTACATACAAAATGAAATGCTCCATATGCTTAAAGAGGACTCTCAGGAAGTGCTAAAAATTACCAAGAATTTTAGTGTCATGATGCAGACCGAACATCATAATTTATCTGTTCTGCCCAAAATCAAAAGTGCCAGTGCTTTTGCCAAGATCAACACCATCATCATCCCAAATGCCACCATTGTGAACTCTGCCACCACCAACCCCGTGAACTCAGGGAAGATAATACACACTGCTACTTCTACCAGAAAAAGAAGAGATTTAG…
>LF1_E2_8F	AATACTTTGGCTTGAGAAGATGCCTAATGGGTTTGGGGAGATGCAAAGAGCACTGCAACATGGATGAAAAAGAGTTAGATAAATGCAAAAAGAAAACATGTTGTATTAGAGCAAAAGTGGTTCAACTGATAAAAAACTACATACAAAATGAAATGCTCCATATGCTTAAAGAGGACTCTCAGGAAGTGCTAAAAATTACCAAGAATTTTAGTGTCATGATGCAGACCGAACATCATAATTTATCTGTTCTGCCCAAAATCAAAAGTGCCAGTGCTTTTGCCAAGATCAACACCATCATCATCCCAAATGCCACCATTGTGAACTCTGCCACCACCAACCCCGTGAACTCAGGGAAGATAATACACACTGCTACTTCTACCAGAAAAAGAAGAGATTTAG…
>LF1_E2_3F	AATACTTTGGCTTGAGAAGATGCCTAATGGGTTTGGGGAGATGCAAAGAGCACTGCAACATGGATGAAAAAGAGTTAGATAAATGCAAAAAGAAAACATGTTGTATTAGAGCAAAAGTGGTTCAACTGATAAAAAACTACATACAAAATGAAATGCTCCATATGCTTAAAGAGGACTCTCAGGAAGTGCTAAAAATTACCAAGAATTTTAGTGTCATGATGCAGACCGAACATCATAATTTATCTGTTCTGCCCAAAATCAAAAGTGCCAGTGCTTTTGCCAAGATCAACACCATCATCATCCCAAATGCCACCATTGTGAACTCTGCCACCACCAACCCCGTGAACTCAGGGAAGATAATACACACTGCTACTTCTACCAGAAAAAGAAGAGATTTAG…
>LF1_E2_1F	AATACTTTGGCTTGAGAAGATGCCTAATGGGTTTGGGGAGATGCAAAGAGCACTGCAACATGGATGAAAAAGAGTTAGATAAATGCAAAAAGAAAACATGTTGTATTAGAGCAAAAGTGGTTCAACTGATAAAAAACTACATACAAAATGAAATGCTCCATATGCTTAAAGAGGACTCTCAGGAAGTGCTAAAAATTACCAAGAATTTTAGTGTCATGATGCAGACCGAACATCATAATTTATCTGTTCTGCCCAAAATCAAAAGTGCCAGTGCTTTTGCCAAGATCAACACCATCATCATCCCAAATGCCACCATTGTGAACTCTGCCACCACCAACCCCGTGAACTCAGGGAAGATAATACACACTGCTACTTCTACCAGAAAAAGAAGAGATTTAG…
>LF1_E2_1FR	AATACTTTGGCTTGAGAAGATGCCTAATGGGTTTGGGGAGATGCAAAGAGCACTGCAACATGGATGAAAAAGAGTTAGATAAATGCAAAAAGAAAACATGTTGTATTAGAGCAAAAGTGGTTCAACTGATAAAAAACTACATACAAAATGAAATGCTCCATATGCTTAAAGAGGACTCTCAGGAAGTGCTAAAAATTACCAAGAATTTTAGTGTCATGATGCAGACCGAACATCATAATTTATCTGTTCTGCCCAAAATCAAAAGTGCCAGTGCTTTTGCCAAGATCAACACCATCATCATCCCAAATGCCACCATTGTGAACTCTGCCACCACCAACCCCGTGAACTCAGGGAAGATAATACACACTGCTACTTCTACCAGAAAAAGAAGAGATTTAG…
>LF1_E2_2FR	AATACTTTGGCTTGAGAAGATGCCTAATGGGTTTGGGGAGATGCAAAGAGCACTGCAACATGGATGAAAAAGAGTTAGATAAATGCAAAAAGAAAACATGTTGTATTAGAGCAAAAGTGGTTCAACTGATAAAAAACTACATACAAAATGAAATGCTCCATATGCTTAAAGAGGACTCTCAGGAAGTGCTAAAAATTACCAAGAATTTTAGTGTCATGATGCAGACCGAACATCATAATTTATCTGTTCTGCCCAAAATCAAAAGTGCCAGTGCTTTTGCCAAGATCAACACCATCATCATCCCAAATGCCACCATTGTGAACTCTGCCACCACCAACCCCGTGAACTCAGGGAAGATAATACACACTGCTACTTCTACCAGAAAAAGAAGAGATTTAG…
>LF1_E2_3FR	AATACTTTGGCTTGAGAAGATGCCTAATGGGTTTGGGGAGATGCAAAGAGCACTGCAACATGGATGAAAAAGAGTTAGATAAATGCAAAAAGAAAACATGTTGTATTAGAGCAAAAGTGGTTCAACTGATAAAAAACTACATACAAAATGAAATGCTCCATATGCTTAAAGAGGACTCTCAGGAAGTGCTAAAAATTACCAAGAATTTTAGTGTCATGATGCAGACCGAACATCATAATTTATCTGTTCTGCCCAAAATCAAAAGTGCCAGTGCTTTTGCCAAGATCAACACCATCATCATCCCAAATGCCACCATTGTGAACTCTGCCACCACCAACCCCGTGAACTCAGGGAAGATAATACACACTGCTACTTCTACCAGAAAAAGAAGAGATTTAG…
>LF1_E2_6F	AATACTTTGGCTTGAGAAGATGCCTAATGGGTTTGGGGAGATGCAAAGAGCACTGCAACATGGATGAAAAAGAGTTAGATAAATGCAAAAAGAAAACATGTTGTATTAGATCAAAAGTGGTTCAACTGATAAAAAACTACATACAAAATGAAATGCTCCATATGCTTAAAGAGGACTCTCAGGAAGTGCTAAAAATTACCAAGAATTTTAGTGTCATGATGCAGACCGAACATCATAATTTATCTGTTCTGCCCAAAATCAAAAGTGCCAATGCTTTTGCCAAGATCAACACCATCATCATCCCAAATGCCACCATTGTGAACTCTGCCACCACCAACCCCGTGAACTCAGGGAAGATAATACACACTGCTACTTCTACCAGAAAAAGAAGAGATTTAG…
>LF1_E2_7F	AATACTTTGGCTTGAGAAGATGCCTAATGGGTTTGGGGAGATGCAAAGAGCACTGCAACATGGATGAAAAAGAGTTAGATAAATGCAAAAAGAAAACATGTTGTATTAGAGCAAAAGTGGTTCAACTGATAAAAAACTACATACAAAATGAAATGCTCCATATGCTTAAAGAGGACTCTCAGGAAGTGCTAAAAATTACCAAGAATTTTAGTGTCATGATGCAGACCGAACATCATAATTTATCTGTTCTGCCCAAAATCAAAAGTGCCAGTGCTTTTGCCAAGATCAACACCATCATCATCCCAAATGCCACCATTGTGAACTCTGCCACCACCAACCCCGTGAACTCAGGGAAGATAATACACACTGCTACTTCTACCAGAAAAAGAAGAGATTTAG…
>LF1_E2_9F	AATACTTTGGCTTGAGAAGATGCCTAATGGGTTTGGGGAGATGCAAAGAGCACTGCAACATGGATGAAAAAGAGTTAGATAAATGCAAAAAGAAAACATGTTGTATTAGAGCAAAAGTGGTTCAACTGATAAAAAACTACATACAAAATGAAATGCTCCATATGCTTAAAGAGGACTCTCAGGAAGTGCTAAAAATTACCAAGAATTTTAGTGTCATGATGCAGACCGAACATCATAATTTATCTGTTCTGCCCAAAATCAAAAGTGCCAGTGCTTTTGCCAAGATCAACACCATCATCATCCCAAATGCCACCATTGTGAACTCTGCCACCACCAACCCCGTGAACTCAGGGAAGATAATACACACTGCTACTTCTACCAGAAAAAGAAGAGATTTAG…
>LF1_E2_10F	AATACTTTGGCTTGAGAAGATGCCTAATGGGTTTGGGGAGATGCAAAGAGCACTGCAACATGGATGAAAAAGAGTTAGATAAATGCAAAAAGAAAACATGTTGTATTAGATCAAAAGTGGTTCAACTGATAAAAAACTACATACAAAATGAAATGCTCCATATGCTTAAAGAGGACTCTCAGGAAGTGCTAAAAATTACCAAGAATTTTAGTGTCATGATGCAGACCGAACATCATAATTTATCTGTTCTGCCCAAAATCAAAAGTGCCAATGCTTTTGCCAAGATCAACACCATCATCATCCCAAATGCCACCATTGTGAACTCTGCCACCACCAACCCCGTGAACTCAGGGAAGATAATACACACTGCTACTTCTACCAGAAAAAGAAGAGATTTAG…
>LF1_E2_12F	AATACTTTGGCTTGAGAAGATGCCTAATGGGTTTGGGGAGATGCAAAGAGCACTGCAACATGGATGAAAAAGAGTTAGATAAATGCAAAAAGAAAACATGTTGTATTAGAGCAAAAGTGGTTCAACTGATAAAAAACTACATACAAAATGAAATGCTCCATATGCTTAAAGAGGACTCTCAGGAAGTGCTAAAAATTACCAAGAATTTTAGTGTCATGATGCAGACCGAACATCATAATTTATCTGTTCTGCCCAAAATCAAAAGTGCCAGTGCTTTTGCCAAGATCAACACCATCATCATCCCAAATGCCACCATTGTGAACTCTGCCACCACCAACCCCGTGAACTCAGGGAAGATAATACACACTGCTACTTCTACCAGAAAAAGAAGAGATTTAG…
>LF1_E2_13F	AATACTTTGGCTTGAGAAGATGCCTAATGGGTTTGGGGAGATGCAAAGAGCACTGCAACATGGATGAAAAAGAGTTAGATAAATGCAAAAAGAAAACATGTTGTATTAGAGCAAAAGTGGTTCAACTGATAAAAAACTACATACAAAATGAAATGCTCCATATGCTTAAAGAGGACTCTCAGGAAGTGCTAAAAATTACCAAGAATTTTAGTGTCATGATGCAGACCGAACATCATAATTTATCTGTTCTGCCCAAAATCAAAAGTGCCAGTGCTTTTGCCAAGATCAACACCATCATCATCCCAAATGCCACCATTGTGAACTCTGCCACCACCAACCCCGTGAACTCAGGGAAGATAATACACACTGCTACTTCTACCAGAAAAAGAAGAGATTTAG…
>LF1_E2_14F	AATACTTTGGCTTGAGAAGATGCCTAATGGGTTTGGGGAGATGCAAAGAGCACTGCAACATGGATGAAAAAGAGTTAGATAAATGCAAAAAGAAAACATGTTGTATTAGATCAAAAGTGGTTCAACTGATAAAAAACTACATACAAAATGAAATGCTCCATATGCTTAAAGAGGACTCTCAGGAAGTGCTAAAAATTACCAAGAATTTTAGTGTCATGATGCAGACCGAACATCATAATTTATCTGTTCTGCCCAAAATCAAAAGTGCCAATGCTTTTGCCAAGATCAACACCATCATCATCCCAAATGCCACCATTGTGAACTCTGCCACCACCAACCCCGTGAACTCAGGGAAGATAATACACACTGCTACTTCTACCAGAAAAAGAAGAGATTTAG…
>LF1_E2_15F	AATACTTTGGCTTGAGAAGATGCCTAATGGGTTTGGGGAGATGCAAAGAGCACTGCAACATGGATGAAAAAGAGTTAGATAAATGCAAAAAGAAAACATGTTGTATTAGAGCAAAAGTGGTTCAACTGATAAAAAACTACATACAAAATGAAATGCTCCATATGCTTAAAGAGGACTCTCAGGAAGTGCTAAAAATTACCAAGAATTTTAGTGTCATGATGCAGACCGAACATCATAATTTATCTGTTCTGCCCAAAATCAAAAGTGCCAGTGCTTTTGCCAAGATCAACACCATCATCATCCCAAATGCCACCATTGTGAACTCTGCCACCACCAACCCCGTGAACTCAGGGAAGATAATACACACTGCTACTTCTACCAGAAAAAGAAGAGATTTAG…
>LF1_E2_16F	AATACTTTGGCTTGAGAAGATGCCTAATGGGTTTGGGGAGATGCAAAGAGCACTGCAACATGGATGAAAAAGAGTTAGATAAATGCAAAAAGAAAACATGTTGTATTAGAGCAAAAGTGGTTCAACTGATAAAAAACTACATACAAAATGAAATGCTCCATATGCTTAAAGAGGACTCTCAGGAAGTGCTAAAAATTACCAAGAATTTTAGTGTCATGATGCAGACCGAACATCATAATTTATCTGTTCTGCCCAAAATCAAAAGTGCCAGTGCTTTTGCCAAGATCAACACCATCATCATCCCAAATGCCACCATTGTGAACTCTGCCACCACCAACCCCGTGAACTCAGGGAAGATAATACACACTGCTACTTCTACCAGAAAAAGAAGAGATTTAG…
>LF1_E2_17F	AATACTTTGGCTTGAGAAGATGCCTAATGGGTTTGGGGAGATGCAAAGAGCACTGCAACATGGATGAAAAAGAGTTAGATAAATGCAAAAAGAAAACATGTTGTATTAGAGCAAAAGTGGTTCAACTGATAAAAAACTACATACAAAATGAAATGCTCCATATGCTTAAAGAGGACTCTCAGGAAGTGCTAAAAATTACCAAGAATTTTAGTGTCATGATGCAGACCGAACATCATAATTTATCTGTTCTGCCCAAAATCAAAAGTGCCAGTGCTTTTGCCAAGATCAACACCATCATCATCCCAAATGCCACCATTGTGAACTCTGCCACCACCAACCCCGTGAACTCAGGGAAGATAATACACACTGCTACTTCTACCAGAAAAAGAAGAGATTTAG…
>LF1_E2_19F	AATACTTTGGCTTGAGAAGATGCCTAATGGGTTTGGGGAGATGCAAAGAGCACTGCAACATGGATGAAAAAGAGTTAGATAAATGCAAAAAGAAAACATGTTGTATTAGAGCAAAAGTGGTTCAACTGATAAAAAACTACATACAAAATGAAATGCTCCATATGCTTAAAGAGGACTCTCAGGAAGTGCTAAAAATTACCAAGAATTTTAGTGTCATGATGCAGACCGAACATCATAATTTATCTGTTCTGCCCAAAATCAAAAGTGCCAGTGCTTTTGCCAAGATCAACACCATCATCATCCCAAATGCCACCATTGTGAACTCTGCCACCACCAACCCCGTGAACTCAGGGAAGATAATACACACTGCTACTTCTACCAGAAAAAGAAGAGATTTAG…
>LF1_E2_20F	AATACTTTGGCTTGAGAAGATGCCTAATGGGTTTGGGGAGATGCAAAGAGCACTGCAACATGGATGAAAAAGAGTTAGATAAATGCAAAAAGAAAACATGTTGTATTAGAGCAAAAGTGGTTCAACTGATAAAAAACTACATACAAAATGAAATGCTCCATATGCTTAAAGAGGACTCTCAGGAAGTGCTAAAAATTACCAAGAATTTTAGTGTCATGATGCAGACCGAACATCATAATTTATCTGTTCTGCCCAAAATCAAAAGTGCCAGTGCTTTTGCCAAGATCAACACCATCATCATCCCAAATGCCACCATTGTGAACTCTGCCACCACCAACCCCGTGAACTCAGGGAAGATAATACACACTGCTACTTCTACCAGAAAAAGAAGAGATTTAG…
>LF1_E2_5F	AATACTTTGGCTTGAGAAGATGCCTAATGGGTTTGGGGAGATGCAAAGAGCACTGCAACATGGATGAAAAAGAGTTAGATAAATGCAAAAAGAAAACATGTTGTATTAGAGCAAAAGTGGTTCAACTGATAAAAAACTACATACAAAATGAAATGCTCCATATGCTTAAAGAGGACTCTCAGGAAGTGCTAAAAATTACCAAGAATTTTAGTGTCATGATGCAGACCGAACATCATAATTTATCTGTTCTGCCCAAAATCAAAAGTGCCAGTGCTTTTGCCAAGATCAACACCATCATCATCCCAAATGCCACCATTGTGAACTCTGCCACCACCAACCCCGTGAACTCAGGGAAGATAATACACACTGCTACTTCTACCAGAAAAAGAAGAGATTTAG…
Exon-1
>LF1_E1_C1	ATGAAGCTCCTTTTCCCTATCTTTGCCAGCCTCATGCTACAGTGGCAGGTGAACACAG
>LF1_E1_C2	ATGAAGCTCCTTTTCCCTATCTTTGCCAGCCTCATGCTACAGTGGCAGGTGAACACAG
>LF1_E1_C3	ATGAAGCTCCTTTTCCCTATCTTTGCCAGCCTCATGCTACAGTGGCAGGTGAACACAG

## Sheet: LF2 Bull exon2
Clone Name	Sequence
>LF2_E2_6F	AATACTTTGGCTTGAGAAGATGCCTAATGGGTTTGGGGAGATGCAAAGAGCACTGCAACATGGATGAAAAAGAGTTAGATAAATGCAAAAAGAAAACATGTTGTATTAGAGCAAAAGTGGTTCAACTGATAAAAAACTACATACAAAATGAAATGCTCCATATGCTTAAAGAGGACTCTCAGGAAGTGCTAAAAATTACCAAGAATTTTAGTGTCATGATGCAGACCGAACATCATAATTTATCTGTTCTGCCCAAAATCAAAAGTGCCAGTGCTTTTGCCAAGATCAACACCATCATCATCCCAAATGCCACCATTGTGAACTCTGCCACCACCAACCCCGTGAACTCAGGGAAGATAATACACACTGCTACTTCTACCAGAAAAAGAAGAGATTTAG…
>LF2_E2_7F	AATACTTTGGCTTGAGAAGATGCCTAATGGGTTTGGGGAGATGCAAAGAGCACTGCAACATGGATGAAAAAGAGTTAGATAAATGCAAAAAGAAAACATGTTGTATTAGATCAAAAGTGGTTCAACTGATAAAAAACTACATACAAAATGAAATGCTCCATATGCTTAAAGAGGACTCTCAGGAAGTGCTAAAAATTACCAAGAATTTTAGTGTCATGATGCAGACCGAACATCATAATTTATCTGTTCTGCCCAAAATCAAAAGTGCCAATGCTTTTGCCAAGATCAACACCATCATCATCCCAAATGCCACCATTGTGAACTCTGCCACCACCAACCCCGTGAACTCAGGGAAGATAATACACACTGCTACTTCTACCAGAAAAAGAAGAGATTTAG…
>LF2_E2_8F	AATACTTTGGCTTGAGAAGATGCCTAATGGGTTTGGGGAGATGCAAAGAGCACTGCAACATGGATGAAAAAGAGTTAGATAAATGCAAAAAGAAAACATGTTGTATTAGAGCAAAAGTGGTTCAACTGATAAAAAACTACATACAAAATGAAATGCTCCATATGCTTAAAGAGGACTCTCAGGAAGTGCTAAAAATTACCAAGAATTTTAGTGTCATGATGCAGACCGAACATCATAATTTATCTGTTCTGCCCAAAATCAAAAGTGCCAGTGCTTTTGCCAAGATCAACACCATCATCATCCCAAATGCCACCATTGTGAACTCTGCCACCACCAACCCCGTGAACTCAGGGAAGATAATACACACTGCTACTTCTACCAGAAAAAGAAGAGATTTAG…
>LF2_E2_9F	AATACTTTGGCTTGAGAAGATGCCTAATGGGTTTGGGGAGATGCAAAGAGCACTGCAACATGGATGAAAAAGAGTTAGATAAATGCAAAAAGAAAACATGTTGTATTAGATCAAAAGTGGTTCAACTGATAAAAAACTACATACAAAATGAAATGCTCCATATGCTTAAAGAGGACTCTCAGGAAGTGCTAAAAATTACCAAGAATTTTAGTGTCATGATGCAGACCGAACATCATAATTTATCTGTTCTGCCCAAAATCAAAAGTGCCAATGCTTTTGCCAAGATCAACACCATCATCATCCCAAATGCCACCATTGTGAACTCTGCCACCACCAACCCCGTGAACTCAGGGAAGATAATACACACTGCTACTTCTACCAGAAAAAGAAGAGATTTAG…
>LF2_E2_11F	AATACTTTGGCTTGAGAAGATGCCTAATGGGTTTGGGGAGATGCAAAGAGCACTGCAACATGGATGAAAAAGAGTTAGATAAATGCAAAAAGAAAACATGTTGTATTAGATCAAAAGTGGTTCAACTGATAAAAAACTACATACAAAATGAAATGCTCCATATGCTTAAAGAGGACTCTCAGGAAGTGCTAAAAATTACCAAGAATTTTAGTGTCATGATGCAGACCGAACATCATAATTTATCTGTTCTGCCCAAAATCAAAAGTGCCAATGCTTTTGCCAAGATCAACACCATCATCATCCCAAATGCCACCATTGTGAACTCTGCCACCACCAACCCCGTGAACTCAGGGAAGATAATACACACTGCTACTTCTACCAGAAAAAGAAGAGATTTAG…
>LF2_E2_13F	AATACTTTGGCTTGAGAAGATGCCTAATGGGTTTGGGGAGATGCAAAGAGCACTGCAACATGGATGAAAAAGAGTTAGATAAATGCAAAAAGAAAACATGTTGTATTAGAGCAAAAGTGGTTCAACTGATAAAAAACTACATACAAAATGAAATGCTCCATATGCTTAAAGAGGACTCTCAGGAAGTGCTAAAAATTACCAAGAATTTTAGTGTCATGATGCAGACCGAACATCATAATTTATCTGTTCTGCCCAAAATCAAAAGTGCCAGTGCTTTTGCCAAGATCAACACCATCATCATCCCAAATGCCACCATTGTGAACTCTGCCACCACCAACCCCGTGAACTCAGGGAAGATAATACACACTGCTACTTCTACCAGAAAAAGAAGAGATTTAG…
>LF2_E2_15F	AATACTTTGGCTTGAGAAGATGCCTAATGGGTTTGGGGAGATGCAAAGAGCACTGCAACATGGATGAAAAAGAGTTAGATAAATGCAAAAAGAAAACATGTTGTATTAGATCAAAAGTGGTTCAACTGATAAAAAACTACATACAAAATGAAATGCTCCATATGCTTAAAGAGGACTCTCAGGAAGTGCTAAAAATTACCAAGAATTTTAGTGTCATGATGCAGACCGAACATCATAATTTATCTGTTCTGCCCAAAATCAAAAGTGCCAATGCTTTTGCCAAGATCAACACCATCATCATCCCAAATGCCACCATTGTGAACTCTGCCACCACCAACCCCGTGAACTCAGGGAAGATAATACACACTGCTACTTCTACCAGAAAAAGAAGAGATTTAG…
>LF2_E2_16F	AATACTTTGGCTTGAGAAGATGCCTAATGGGTTTGGGGAGATGCAAAGAGCACTGCAACATGGATGAAAAAGAGTTAGATAAATGCAAAAAGAAAACATGTTGTATTAGAGCAAAAGTGGTTCAACTGATAAAAAACTACATACAAAATGAAATGCTCCATATGCTTAAAGAGGACTCTCAGGAAGTGCTAAAAATTACCAAGAATTTTAGTGTCATGATGCAGACCGAACATCATAATTTATCTGTTCTGCCCAAAATCAAAAGTGCCAGTGCTTTTGCCAAGATCAACACCATCATCATCCCAAATGCCACCATTGTGAACTCTGCCACCACCAACCCCGTGAACTCAGGGAAGATAATACACACTGCTACTTCTACCAGAAAAAGAAGAGATTTAG…
>LF2_E2_17F	AATACTTTGGCTTGAGAAGATGCCTAATGGGTTTGGGGAGATGCAAAGAGCACTGCAACATGGATGAAAAAGAGTTAGATAAATGCAAAAAGAAAACATGTTGTATTAGAGCAAAAGTGGTTCAACTGATAAAAAACTACATACAAAATGAAATGCTCCATATGCTTAAAGAGGACTCTCAGGAAGTGCTAAAAATTACCAAGAATTTTAGTGTCATGATGCAGACCGAACATCATAATTTATCTGTTCTGCCCAAAATCAAAAGTGCCAGTGCTTTTGCCAAGATCAACACCATCATCATCCCAAATGCCACCATTGTGAACTCTGCCACCACCAACCCCGTGAACTCAGGGAAGATAATACACACTGCTACTTCTACCAGAAAAAGAAGAGATTTAG…
>LF2_E2_18F	AATACTTTGGCTTGAGAAGATGCCTAATGGGTTTGGGGAGATGCAAAGAGCACTGCAACATGGATGAAAAAGAGTTAGATAAATGCAAAAAGAAAACATGTTGTATTAGATCAAAAGTGGTTCAACTGATAAAAAACTACATACAAAATGAAATGCTCCATATGCTTAAAGAGGACTCTCAGGAAGTGCTAAAAATTACCAAGAATTTTAGTGTCATGATGCAGACCGAACATCATAATTTATCTGTTCTGCCCAAAATCAAAAGTGCCAGTGCTTTTGCCAAGATCAACACCATCATCATCCCAAATGCCACCATTGTGAACTCTGCCACCACCAACCCCGTGAACTCAGGGAAGATAATACACACTGCTACTTCTACCAGAAAAAGAAGAGATTTAG…
>LF2_E2_19F	AATACTTTGGCTTGAGAAGATGCCTAATGGGTTTGGGGAGATGCAAAGAGCACTGCAACATGGATGAAAAAGAGTTAGATAAATGCAAAAAGAAAACATGTTGTATTAGATCAAAAGTGGTTCAACTGATAAAAAACTACATACAAAATGAAATGCTCCATATGCTTAAAGAGGACTCTCAGGAAGTGCTAAAAATTACCAAGAATTTTAGTGTCATGATGCAGACCGAACATCATAATTTATCTGTTCTGCCCAAAATCAAAAGTGCCAATGCTTTTGCCAAGATCAACACCATCATCATCCCAAATGCCACCATTGTGAACTCTGCCACCACCAACCCCGTGAACTCAGGGAAGATAATACACACTGCTACTTCTACCAGAAAAAGAAGAGATTTAG…
>LF2_E2_20F	AATACTTTGGCTTGAGAAGATGCCTAATGGGTTTGGGGAGATGCAAAGAGCACTGCAACATGGATGAAAAAGAGTTAGATAAATGCAAAAAGAAAACATGTTGTATTAGATCAAAAGTGGTTCAACTGATAAAAAACTACATACAAAATGAAATGCTCCATATGCTTAAAGAGGACTCTCAGGAAGTGCTAAAAATTACCAAGAATTTTAGTGTCATGATGCAGACCGAACATCATAATTTATCTGTTCTGCCCAAAATCAAAAGTGCCAATGCTTTTGCCAAGATCAACACCATCATCATCCCAAATGCCACCATTGTGAACTCTGCCACCACCAACCCCGTGAACTCAGGGAAGATAATACACACTGCTACTTCTACCAGAAAAAGAAGAGATTTAG…
>LF2_E2_10F	AATACTTTGGCTTGAGAAGATGCCTAATGGGTTTGGGGAGATGCAAAGAGCACTGCAACATGGATGAAAAAGAGTTAGATAAATGCAAAAAGAAAACATGTTGTATTAGAGCAAAAGTGGTTCAACTGATAAAAAACTACATACAAAATGAAATGCTCCATATGCTTAAAGAGGACTCTCAGGAAGTGCTAAAAATTACCAAGAATTTTAGTGTCATGATGCAGACCGAACATCATAATTTATCTGTTCTGCCCAAAATCAAAAGTGCCAGTGCTTTTGCCAAGATCAACACCATCATCATCCCAAATGCCACCATTGTGAACTCTGCCACCACCAACCCCGTGAACTCAGGGAAGATAATACACACTGCTACTTCTACCAGAAAAAGAAGAGATTTAG…
>LF2_E2_4F	AATACTTTGGCTTGAGAAGATGCCTAATGGGTTTGGGGAGATGCAAAGAGCACTGCAACATGGATGAAAAAGAGTTAGATAAATGCAAAAAGAAAACATGTTGTATTAGATCAAAAGTGGTTCAACTGATAAAAAACTACATACAAAATGAAATGCTCCATATGCTTAAAGAGGACTCTCAGGAAGTGCTAAAAATTACCAAGAATTTTAGTGTCATGATGCAGACCGAACATCATAATTTATCTGTTCTGCCCAAAATCAAAAGTGCCAATGCTTTTGCCAAGATCAACACCATCATCATCCCAAATGCCACCATTGTGAACTCTGCCACCACCAACCCCGTGAACTCAGGGAAGATAATACACACTGCTACTTCTACCAGAAAAAGAAGAGATTTAG…
>LF2_E2_5F	AATACTTTGGCTTGAGAAGATGCCTAATGGGTTTGGGGAGATGCAAAGAGCACTGCAACATGGATGAAAAAGAGTTAGATAAATGCAAAAAGAAAACATGTTGTATTAGAGCAAAAGTGGTTCAACTGATAAAAAACTACATACAAAATGAAATGCTCCATATGCTTAAAGAGGACTCTCAGGAAGTGCTAAAAATTACCAAGAATTTTAGTGTCATGATGCAGACCGAACATCATAATTTATCTGTTCTGCCCAAAATCAAAAGTGCCAATGCTTTTGCCAAGATCAACACCATCATCATCCCAAATGCCACCATTGTGAACTCTGCCACCACCAACCCCGTGAACTCAGGGAAGATAATACACACTGCTACTTCTACCAGAAAAAGAAGAGATTTAG…
>LF2_E2_12F	AATACTTTGGCTTGAGAAGATGCCTAATGGGTTTGGGGAGATGCAAAGAGCACTGCAACATGGATGAAAAAGAGTTAGATAAATGCAAAAAGAAAACATGTTGTATTAGAGCAAAAGTGGTTCAACTGATAAAAAACTACATACAAAATGAAATGCTCCATATGCTTAAAGAGGACTCTCAGGAAGTGCTAAAAATTACCAAGAATTTTAGTGTCATGATGCAGACCGAACATCATAATTTATCTGTTCTGCCCAAAATCAAAAGTGCCAGTGCTTTTGCCAAGATCAACACCATCATCATCCCAAATGCCACCATTGTGAACTCTGCCACCACCAACCCCGTGAACTCAGGGAAGATAATACACACTGCTACTTCTACCAGAAAAAGAAGAGATTTAG…
>LF2_E2_3FR	AATACTTTGGCTTGAGAAGATGCCTAATGGGTTTGGGGAGATGCAAAGAGCACTGCAACATGGATGAAAAAGAGTTAGATAAATGCAAAAAGAAAACATGTTGTATTAGATCAAAAGTGGTTCAACTGATAAAAAACTACATACAAAATGAAATGCTCCATATGCTTAAAGAGGACTCTCAGGAAGTGCTAAAAATTACCAAGAATTTTAGTGTCATGATGCAGACCGAACATCATAATTTATCTGTTCTGCCCAAAATCAAAAGTGCCAGTGCTTTTGCCAAGATCAACACCATCATCATCCCAAATGCCACCATTGTGAACTCTGCCACCACCAACCCCGTGAACTCAGGGAAGATAATACACACTGCTACTTCTACCAGAAAAAGAAGAGATTTAG…
>LF2_E2_2FR	AATACTTTGGCTTGAGAAGATGCCTAATGGGTTTGGGGAGATGCAAAGAGCACTGCAACATGGATGAAAAAGAGTTAGATAAATGCAAAAAGAAAACATGTTGTATTAGATCAAAAGTGGTTCAACTGATAAAAAACTACATACAAAATGAAATGCTCCATATGCTTAAAGAGGACTCTCAGGAAGTGCTAAAAATTACCAAGAATTTTAGTGTCATGATGCAGACCGAACATCATAATTTATCTGTTCTGCCCAAAATCAAAAGTGCCAATGCTTTTGCCAAGATCAACACCATCATCATCCCAAATGCCACCATTGTGAACTCTGCCACCACCAACCCCGTGAACTCAGGGAAGATAATACACACTGCTACTTCTACCAGAAAAAGAAGAGATTTAG…
>LF2_E2_1FR	AATACTTTGGCTTGAGAAGATGCCTAATGGGTTTGGGGAGATGCAAAGAGCACTGCAACATGGATGAAAAAGAGTTAGATAAATGCAAAAAGAAAACATGTTGTATTAGAGCAAAAGTGGTTCAACTGATAAAAAACTACATACAAAATGAAATGCTCCATATGCTTAAAGAGGACTCTCAGGAAGTGCTAAAAATTACCAAGAATTTTAGTGTCATGATGCAGACCGAACATCATAATTTATCTGTTCTGCCCAAAATCAAAAGTGCCAGTGCTTTTGCCAAGATCAACACCATCATCATCCCAAATGCCACCATTGTGAACTCTGCCACCACCAACCCCGTGAACTCAGGGAAGATAATACACACTGCTACTTCTACCAGAAAAAGAAGAGATTTAG…
>LF2_E2_1F	AATACTTTGGCTTGAGAAGATGCCTAATGGGTTTGGGGAGATGCAAAGAGCACTGCAACATGGATGAAAAAGAGTTAGATAAATGCAAAAAGAAAACATGTTGTATTAGAGCAAAAGTGGTTCAACTGATAAAAAACTACATACAAAATGAAATGCTCCATATGCTTAAAGAGGACTCTCAGGAAGTGCTAAAAATTACCAAGAATTTTAGTGTCATGATGCAGACCGAACATCATAATTTATCTGTTCTGCCCAAAATCAAAAGTGCCAGTGCTTTTGCCAAGATCAACACCATCATCATCCCAAATGCCACCATTGTGAACTCTGCCACCACCAACCCCGTGAACTCAGGGAAGATAATACACACTGCTACTTCTACCAGAAAAAGAAGAGATTTAG…
>LF2_E2_2F	AATACTTTGGCTTGAGAAGATGCCTAATGGGTTTGGGGAGATGCAAAGAGCACTGCAACATGGATGAAAAAGAGTTAGATAAATGCAAAAAGAAAACATGTTGTATTAGATCAAAAGTGGTTCAACTGATAAAAAACTACATACAAAATGAAATGCTCCATATGCTTAAAGAGGACTCTCAGGAAGTGCTAAAAATTACCAAGAATTTTAGTGTCATGATGCAGACCGAACATCATAATTTATCTGTTCTGCCCAAAATCAAAAGTGCCAATGCTTTTGCCAAGATCAACACCATCATCATCCCAAATGCCACCATTGTGAACTCTGCCACCACCAACCCCGTGAACTCAGGGAAGATAATACACACTGCTACTTCTACCAGAAAAAGAAGAGATTTAG…
>LF2_E2_3F	AATACTTTGGCTTGAGAAGATGCCTAATGGGTTTGGGGAGATGCAAAGAGCACTGCAACATGGATGAAAAAGAGTTAGATAAATGCAAAAAGAAAACATGTTGTATTAGATCAAAAGTGGTTCAACTGATAAAAAACTACATACAAAATGAAATGCTCCATATGCTTAAAGAGGACTCTCAGGAAGTGCTAAAAATTACCAAGAATTTTAGTGTCATGATGCAGACCGAACATCATAATTTATCTGTTCTGCCCAAAATCAAAAGTGCCAGTGCTTTTGCCAAGATCAACACCATCATCATCCCAAATGCCACCATTGTGAACTCTGCCACCACCAACCCCGTGAACTCAGGGAAGATAATACACACTGCTACTTCTACCAGAAAAAGAAGAGATTTAG…
Exon-1
>LF2_E1_C1	ATGAAGCTCCTTTTCCCTATCTTTGCCAGCCTCATGCTACAGTGGCAGGTGAACACAG
>LF2_E1_C2	ATGAAGCTCCTTTTCCCTATCTTTGCCAGCCTCATGCTACAGTGGCAGGTGAACACAG
>LF2_E1_C3	ATGAAGCTCCTTTTCCCTATCTTTGCCAGCCTCATGCTACAGTGGCAGGTGAACACAG

## Sheet: LF3 Bull exon2
Clone Name	Sequence
>LF3_E2_6F	GGTTCGGNNAGATGCAAAGAGCACTGCAACATGGATGAAAAAGAGTTAGATAAATGCAAAAAGAAAACATGTTGTATTAGATCAAAAGTGGTTCAACTGATAAAAAACTACATACAAAATGAAATGCTCCATATGCTTAAAGAGGACTCTCAGGAAGTGCTAAAAATTACCAAGAATTTTAGTGTCATGATGCAGACCGAACATCATAATTTATCTGTTCTGCCCAAAATCAAAAGTGCCAATGCTTTTGCCAAGATCAACACCATCATCATCCCAAATGCCACCATTGTGAACTCTGCCACCACCAACCCCGTGAACTCAGGGAAGATAATACACACTGCTACTTCTACCAGAAAAAGAAGAGATTTAGGCACTGACTCCCCACCACCAGCACCACCT…
>LF3_E2_9F	AATACTTTGGCTTGAGAAGATGCCTAATGGGTTTGGGGAGATGCAAAGAGCACTGCAACATGGATGAAAAAGAGTTAGATAAATGCAAAAAGAAAACATGTTGTATTAGATCAAAAGTGGTTCAACTGATAAAAAACTACATACAAAATGAAATGCTCCATATGCTTAAAGAGGACTCTCAGGAAGTGCTAAAAATTACCAAGAATTTTAGTGTCATGATGCAGACCGAACATCATAATTTATCTGTTCTGCCCAAAATCAAAAGTGCCAATGCTTTTGCCAAGATCAACACCATCATCATCCCAAATGCCACCATTGTGAACTCTGCCACCACCAACCCCGTGAACTCAGGGAAGATAATACACACTGCTACTTCTACCAGAAAAAGAAGAGATTTAG…
>LF3_E2_10F	AATACTTTGGCTTGAGAAGATGCCTAATGGGTTTGGGGAGATGCAAAGAGCACTGCAACATGGATGAAAAAGAGTTAGATAAATGCAAAAAGAAAACATGTTGTATTAGAGCAAAAGTGGTTCAACTGATAAAAAACTACATACAAAATGAAATGCTCCATATGCTTAAAGAGGACTCTCAGGAAGTGCTAAAAATTACCAAGAATTTTAGTGTCATGATGCAGACCGAACATCATAATTTATCTGTTCTGCCCAAAATCAAAAGTGCCAGTGCTTTTGCCAAGATCAACACCATCATCATCCCAAATGCCACCATTGTGAACTCTGCCACCACCAACCCCGTGAACTCAGGGAAGATAATACACACTGCTACTTCTACCAGAAAAAGAAGAGATTTAG…
>LF3_E2_13F	AATACTTTGGCTTGAGAAGATGCCTAATGGGTTTGGGGAGATGCAAAGAGCACTGCAACATGGATGAAAAAGAGTTAGATAAATGCAAAAAGAAAACATGTTGTATTAGATCAAAAGTGGTTCAACTGATAAAAAACTACATACAAAATGAAATGCTCCATATGCTTAAAGAGGACTCTCAGGAAGTGCTAAAAATTACCAAGAATTTTAGTGTCATGATGCAGACCGAACATCATAATTTATCTGTTCTGCCCAAAATCAAAAGTGCCAATGCTTTTGCCAAGATCAACACCATCATCATCCCAAATGCCACCATTGTGAACTCTGCCACCACCAACCCCGTGAACTCAGGGAAGATAATACACACTGCTACTTCTACCAGAAAAAGAAGAGATTTAG…
>LF3_E2_14F	AATACTTTGGCTTGAGAAGATGCCTAATGGGTTTGGGGAGATGCAAAGAGCACTGCAACATGGATGAAAAAGAGTTAGATAAATGCAAAAAGAAAACATGTTGTATTAGATCAAAAGTGGTTCAACTGATAAAAAACTACATACAAAATGAAATGCTCCATATGCTTAAAGAGGACTCTCAGGAAGTGCTAAAAATTACCAAGAATTTTAGTGTCATGATGCAGACCGAACATCATAATTTATCTGTTCTGCCCAAAATCAAAAGTGCCAATGCTTTTGCCAAGATCAACACCATCATCATCCCAAATGCCACCATTGTGAACTCTGCCACCACCAACCCCGTGAACTCAGGGAAGATAATACACACTGCTACTTCTACCAGAAAAAGAAGAGATTTAG…
>LF3_E2_15F	AATACTTTGGCTTGAGAAGATGCCTAATGGGTTTGGGGAGATGCAAAGAGCACTGCAACATGGATGAAAAAGAGTTAGATAAATGCAAAAAGAAAACATGTTGTATTAGAGCAAAAGTGGTTCAACTGATAAAAAACTACATACAAAATGAAATGCTCCATATGCTTAAAGAGGACTCTCAGGAAGTGCTAAAAATTACCAAGAATTTTAGTGTCATGATGCAGACCGAACATCATAATTTATCTGTTCTGCCCAAAATCAAAAGTGCCAGTGCTTTTGCCAAGATCAACACCATCATCATCCCAAATGCCACCATTGTGAACTCTGCCACCACCAACCCCGTGAACTCAGGGAAGATAATACACACTGCTACTTCTACCAGAAAAAGAAGAGATTTAG…
>LF3_E2_16F	AATACTTTGGCTTGAGAAGATGCCTAATGGGTTTGGGGAGATGCAAAGAGCACTGCAACATGGATGAAAAAGAGTTAGATAAATGCAAAAAGAAAACATGTTGTATTAGAGCAAAAGTGGTTCAACTGATAAAAAACTACATACAAAATGAAATGCTCCATATGCTTAAAGAGGACTCTCAGGAAGTGCTAAAAATTACCAAGAATTTTAGTGTCATGATGCAGACCGAACATCATAATTTATCTGTTCTGCCCAAAATCAAAAGTGCCAGTGCTTTTGCCAAGATCAACACCATCATCATCCCAAATGCCACCATTGTGAACTCTGCCACCACCAACCCCGTGAACTCAGGGAAGATAATACACACTGCTACTTCTACCAGAAAAAGAAGAGATTTAG…
>LF3_E2_17F	AATACTTTGGCTTGAGAAGATGCCTAATGGGTTTGGGGAGATGCAAAGAGCACTGCAACATGGATGAAAAAGAGTTAGATAAATGCAAAAAGAAAACATGTTGTATTAGATCAAAAGTGGTTCAACTGATAAAAAACTACATACAAAATGAAATGCTCCATATGCTTAAAGAGGACTCTCAGGAAGTGCTAAAAATTACCAAGAATTTTAGTGTCATGATGCAGACCGAACATCATAATTTATCTGTTCTGCCCAAAATCAAAAGTGCCAATGCTTTTGCCAAGATCAACACCATCATCATCCCAAATGCCACCATTGTGAACTCTGCCACCACCAACCCCGTGAACTCAGGGAAGATAATACACACTGCTACTTCTACCAGAAAAAGAAGAGATTTAG…
>LF3_E2_18F	AATACTTTGGCTTGAGAAGATGCCTAATGGGTTTGGGGAGATGCAAAGAGCACTGCAACATGGATGAAAAAGAGTTAGATAAATGCAAAAAGAAAACATGTTGTATTAGATCAAAAGTGGTTCAACTGATAAAAAACTACATACAAAATGAAATGCTCCATATGCTTAAAGAGGACTCTCAGGAAGTGCTAAAAATTACCAAGAATTTTAGTGTCATGATGCAGACCGAACATCATAATTTATCTGTTCTGCCCAAAATCAAAAGTGCCAATGCTTTTGCCAAGATCAACACCATCATCATCCCAAATGCCACCATTGTGAACTCTGCCACCACCAACCCCGTGAACTCAGGGAAGATAATACACACTGCTACTTCTACCAGAAAAAGAAGAGATTTAG…
>LF3_E2_19F	AATACTTTGGCTTGAGAAGATGCCTAATGGGTTTGGGGAGATGCAAAGAGCACTGCAACATGGATGAAAAAGAGTTAGATAAATGCAAAAAGAAAACATGTTGTATTAGAGCAAAAGTGGTTCAACTGATAAAAAACTACATACAAAATGAAATGCTCCATATGCTTAAAGAGGACTCTCAGGAAGTGCTAAAAATTACCAAGAATTTTAGTGTCATGATGCAGACCGAACATCATAATTTATCTGTTCTGCCCAAAATCAAAAGTGCCAGTGCTTTTGCCAAGATCAACACCATCATCATCCCAAATGCCACCATTGTGAACTCTGCCACCACCAACCCCGTGAACTCAGGGAAGATAATACACACTGCTACTTCTACCAGAAAAAGAAGAGATTTAG…
>LF3_E2_20F	AATACTTTGGCTTGAGAAGATGCCTAATGGGTTTGGGGAGATGCAAAGAGCACTGCAACATGGATGAAAAAGAGTTAGATAAATGCAAAAAGAAAACATGTTGTATTAGAGCAAAAGTGGTTCAACTGATAAAAAACTACATACAAAATGAAATGCTCCATATGCTTAAAGAGGACTCTCAGGAAGTGCTAAAAATTACCAAGAATTTTAGTGTCATGATGCAGACCGAACATCATAATTTATCTGTTCTGCCCAAAATCAAAAGTGCCAGTGCTTTTGCCAAGATCAACACCATCATCATCCCAAATGCCACCATTGTGAACTCTGCCACCACCAACCCCGTGAACTCAGGGAAGATAATACACACTGCTACTTCTACCAGAAAAAGAAGAGATTTAG…
>LF3_E2_5F	AATACTTTGGCTTGAGAAGATGCCTAATGGGTTTGGGGAGATGCAAAGAGCACTGCAACATGGATGAAAAAGAGTTAGATAAATGCAAAAAGAAAACATGTTGTATTAGAGCAAAAGTGGTTCAACTGATAAAAAACTACATACAAAATGAAATGCTCCATATGCTTAAAGAGGACTCTCAGGAAGTGCTAAAAATTACCAAGAATTTTAGTGTCATGATGCAGACCGAACATCATAATTTATCTGTTCTGCCCAAAATCAAAAGTGCCAGTGCTTTTGCCAAGATCAACACCATCATCATCCCAAATGCCACCATTGTGAACTCTGCCACCACCAACCCCGTGAACTCAGGGAAGATAATACACACTGCTACTTCTACCAGAAAAAGAAGAGATTTAG…
>LF3_E2_8F	AATACTTTGGCTTGAGAAGATGCCTAATGGGTTTGGGGAGATGCAAAGAGCACTGCAACATGGATGAAAAAGAGTTAGATAAATGCAAAAAGAAAACATGTTGTATTAGAGCAAAAGTGGTTCAACTGATAAAAAACTACATACAAAATGAAATGCTCCATATGCTTAAAGAGGACTCTCAGGAAGTGCTAAAAATTACCAAGAATTTTAGTGTCATGATGCAGACCGAACATCATAATTTATCTGTTCTGCCCAAAATCAAAAGTGCCAGTGCTTTTGCCAAGATCAACACCATCATCATCCCAAATGCCACCATTGTGAACTCTGCCACCACCAACCCCGTGAACTCAGGGAAGATAATACACACTGCTACTTCTACCAGAAAAAGAAGAGATTTAG…
>LF3_E2_4F	AATACTTTGGCTTGAGAAGATGCCTAATGGGTTTGGGGAGATGCAAAGAGCACTGCAACATGGATGAAAAAGAGTTAGATAAATGCAAAAAGAAAACATGTTGTATTAGATCAAAAGTGGTTCAACTGATAAAAAACTACATACAAAATGAAATGCTCCATATGCTTAAAGAGGACTCTCAGGAAGTGCTAAAAATTACCAAGAATTTTAGTGTCATGATGCAGACCGAACATCATAATTTATCTGTTCTGCCCAAAATCAAAAGTGCCAATGCTTTTGCCAAGATCAACACCATCATCATCCCAAATGCCACCATTGTGAACTCTGCCACCACCAACCCCGTGAACTCAGGGAAGATAATACACACTGCTACTTCTACCAGAAAAAGAAGAGATTTAG…
>LF3_E2_7F	AATACTTTGGCTTGAGAAGATGCCTAATGGGTTTGGGGAGATGCAAAGAGCACTGCAACATGGATGAAAAAGAGTTAGATAAATGCAAAAAGAAAACATGTTGTATTAGATCAAAAGTGGTTCAACTGATAAAAAACTACATACAAAATGAAATGCTCCATATGCTTAAAGAGGACTCTCAGGAAGTGCTAAAAATTACCAAGAATTTTAGTGTCATGATGCAGACCGAACATCATAATTTATCTGTTCTGCCCAAAATCAAAAGTGCCAATGCTTTTGCCAAGATCAACACCATCATCATCCCAAATGCCACCATTGTGAACTCTGCCACCACCAACCCCGTGAACTCAGGGAAGATAATACACACTGCTACTTCTACCAGAAAAAGAAGAGATTTAG…
>LF3_E2_1FR	AATACTTTGGCTTGAGAAGATGCCTAATGGGTTTGGGGAGATGCAAAGAGCACTGCAACATGGATGAAAAAGAGTTAGATAAATGCAAAAAGAAAACATGTTGTATTAGAGCAAAAGTGGTTCAACTGATAAAAAACTACATACAAAATGAAATGCTCCATATGCTTAAAGAGGACTCTCAGGAAGTGCTAAAAATTACCAAGAATTTTAGTGTCATGATGCAGACCGAACATCATAATTTATCTGTTCTGCCCAAAATCAAAAGTGCCAGTGCTTTTGCCAAGATCAACACCATCATCATCCCAAATGCCACCATTGTGAACTCTGCCACCACCAACCCCGTGAACTCAGGGAAGATAATACACACTGCTACTTCTACCAGAAAAAGAAGAGATTTAG…
>LF3_E2_1F	AATACTTTGGCTTGAGAAGATGCCTAATGGGTTTGGGGAGATGCAAAGAGCACTGCAACATGGATGAAAAAGAGTTAGATAAATGCAAAAAGAAAACATGTTGTATTAGAGCAAAAGTGGTTCAACTGATAAAAAACTACATACAAAATGAAATGCTCCATATGCTTAAAGAGGACTCTCAGGAAGTGCTAAAAATTACCAAGAATTTTAGTGTCATGATGCAGACCGAACATCATAATTTATCTGTTCTGCCCAAAATCAAAAGTGCCAGTGCTTTTGCCAAGATCAACACCATCATCATCCCAAATGCCACCATTGTGAACTCTGCCACCACCAACCCCGTGAACTCAGGGAAGATAATACACACTGCTACTTCTACCAGAAAAAGAAGAGATTTAG…
>LF3_E2_2FR	AATACTTTGGCTTGAGAAGATGCCTAATGGGTTTGGGGAGATGCAAAGAGCACTGCAACATGGATGAAAAAGAGTTAGATAAATGCAAAAAGAAAACATGTTGTATTAGAGCAAAAGTGGTTCAACTGATAAAAAACTACATACAAAATGAAATGCTCCATATGCTTAAAGAGGACTCTCAGGAAGTGCTAAAAATTACCAAGAATTTTAGTGTCATGATGCAGACCGAACATCATAATTTATCTGTTCTGCCCAAAATCAAAAGTGCCAGTGCTTTTGCCAAGATCAACACCATCATCATCCCAAATGCCACCATTGTGAACTCTGCCACCACCAACCCCGTGAACTCAGGGAAGATAATACACACTGCTACTTCTACCAGAAAAAGAAGAGATTTAG…
>LF3_E2_2_F	AATACTTTGGCTTGAGAAGATGCCTAATGGGTTTGGGGAGATGCAAAGAGCACTGCAACATGGATGAAAAAGAGTTAGATAAATGCAAAAAGAAAACATGTTGTATTAGAGCAAAAGTGGTTCAACTGATAAAAAACTACATACAAAATGAAATGCTCCATATGCTTAAAGAGGACTCTCAGGAAGTGCTAAAAATTACCAAGAATTTTAGTGTCATGATGCAGACCGAACATCATAATTTATCTGTTCTGCCCAAAATCAAAAGTGCCAGTGCTTTTGCCAAGATCAACACCATCATCATCCCAAATGCCACCATTGTGAACTCTGCCACCACCAACCCCGTGAACTCAGGGAAGATAATACACACTGCTACTTCTACCAGAAAAAGAAGAGATTTAG…
>LF3_E2_3FR	AATACTTTGGCTTGAGAAGATGCCTAATGGGTTTGGGGAGATGCAAAGAGCACTGCAACATGGATGAAAAAGAGTTAGATAAATGCAAAAAGAAAACATGTTGTATTAGAGCAAAAGTGGTTCAACTGATAAAAAACTACATACAAAATGAAATGCTCCATATGCTTAAAGAGGACTCTCAGGAAGTGCTAAAAATTACCAAGAATTTTAGTGTCATGATGCAGACCGAACATCATAATTTATCTGTTCTGCCCAAAATCAAAAGTGCCAGTGCTTTTGCCAAGATCAACACCATCATCATCCCAAATGCCACCATTGTGAACTCTGCCACCACCAACCCCGTGAACTCAGGGAAGATAATACACACTGCTACTTCTACCAGAAAAAGAAGAGATTTAG…
>LF3_E2_3F	AATACTTTGGCTTGAGAAGATGCCTAATGGGTTTGGGGAGATGCAAAGAGCACTGCAACATGGATGAAAAAGAGTTAGATAAATGCAAAAAGAAAACATGTTGTATTAGAGCAAAAGTGGTTCAACTGATAAAAAACTACATACAAAATGAAATGCTCCATATGCTTAAAGAGGACTCTCAGGAAGTGCTAAAAATTACCAAGAATTTTAGTGTCATGATGCAGACCGAACATCATAATTTATCTGTTCTGCCCAAAATCAAAAGTGCCAGTGCTTTTGCCAAGATCAACACCATCATCATCCCAAATGCCACCATTGTGAACTCTGCCACCACCAACCCCGTGAACTCAGGGAAGATAATACACACTGCTACTTCTACCAGAAAAAGAAGAGATTTAG…
Exon-1
>LF3_E1_C1	ATGAAGCTCCTTTTCCCTATCTTTGCCAGCCTCATGCTACAGTGGCAGGTGAACACAG
>LF3_E1_C2	ATGAAGCTCCTTTTCCCTATCTTTGCCAGCCTCATGCTACAGTGGCAGGTGAACACAG
>LF3_E1_C3	ATGAAGCTCCTTTTCCCTATCTTTGCCAGCCTCATGCTACAGTGGCAGGTGAACACAG

## Sheet: LF4 Bull exon2
Clone Name	Sequence
>LF4_E2_1_pJET1_2F	AATACTTTGGCTTGAGAAGATGCCTAATGGGTTTGGGGAGATGCAAAGAGCACTGCAACATGGATGAAAAAGAGTTAGATAAATGCAAAAAGAAAACATGTTGTATTAGAGCAAAAGTGGTTCAACTGATAAAAAACTACATACAAAATGAAATGCTCCATATGCTTAAAGAGGACTCTCAGGAAGTGCTAAAAATTACCAAGAATTTTAGTGTCATGATGCAGACCGAACATCATAATTTATCTGTTCTGCCCAAAATCAAAAGTGCCAGTGCTTTTGCCAAGATCAACACCATCATCATCCCAAATGCCACCATTGTGAACTCTGCCACCACCAACCCCGTGAACTCAGGGAAGATAATACACACTGCTACTTCTACCAGAAAAAGAAGAGATTTAG…
>LF4_E2_2_pJET1_2F	AATACTTTGGCTTGAGAAGATGCCTAATGGGTTTGGGGAGATGCAAAGAGCACTGCAACATGGATGAAAAAGAGTTAGATAAATGCAAAAAGAAAACATGTTGTATTAGAGCAAAAGTGGTTCAACTGATAAAAAACTACATACAAAATGAAATGCTCCATATGCTTAAAGAGGACTCTCAGGAAGTGCTAAAAATTACCAAGAATTTTAGTGTCATGATGCAGACCGAACATCATAATTTATCTGTTCTGCCCAAAATCAAAAGTGCCAGTGCTTTTGCCAAGATCAACACCATCATCATCCCAAATGCCACCATTGTGAACTCTGCCACCACCAACCCCGTGAACTCAGGGAAGATAATACACACTGCTACTTCTACCAGAAAAAGAAGAGATTTAG…
>LF4_E2_3_pJET1_2F	AATACTTTGGCTTGAGAAGATGCCTAATGGGTTTGGGGAGATGCAAAGAGCACTGCAACATGGATGAAAAAGAGTTAGATAAATGCAAAAAGAAAACATGTTGTATTAGAGCAAAAGTGGTTCAACTGATAAAAAACTACATACAAAATGAAATGCTCCATATGCTTAAAGAGGACTCTCAGGAAGTGCTAAAAATTACCAAGAATTTTAGTGTCATGATGCAGACCGAACATCATAATTTATCTGTTCTGCCCAAAATCAAAAGTGCCAGTGCTTTTGCCAAGATCAACACCATCATCATCCCAAATGCCACCATTGTGAACTCTGCCACCACCAACCCCGTGAACTCAGGGAAGATAATACACACTGCTACTTCTACCAGAAAAAGAAGAGATTTAG…
>LF4_E2_4_pJET1_2F	AATACTTTGGCTTGAGAAGATGCCTAATGGGTTTGGGGAGATGCAAAGAGCACTGCAACATGGATGAAAAAGAGTTAGATAAATGCAAAAAGAAAACATGTTGTATTAGAGCAAAAGTGGTTCAACTGATAAAAAACTACATACAAAATGAAATGCTCCATATGCTTAAAGAGGACTCTCAGGAAGTGCTAAAAATTACCAAGAATTTTAGTGTCATGATGCAGACCGAACATCATAATTTATCTGTTCTGCCCAAAATCAAAAGTGCCAGTGCTTTTGCCAAGATCAACACCATCATCATCCCAAATGCCACCATTGTGAACTCTGCCACCACCAACCCCGTGAACTCAGGGAAGATAATACACACTGCTACTTCTACCAGAAAAAGAAGAGATTTAG…
>LF4_E2_5_pJET1_2F	AATACTTTGGCTTGAGAAGATGCCTAATGGGTTTGGGGAGATGCAAAGAGCACTGCAACATGGATGAAAAAGAGTTAGATAAATGCAAAAAGAAAACATGTTGTATTAGAGCAAAAGTGGTTCAACTGATAAAAAACTACATACAAAATGAAATGCTCCATATGCTTAAAGAGGACTCTCAGGAAGTGCTAAAAATTACCAAGAATTTTAGTGTCATGATGCAGACCGAACATCATAATTTATCTGTTCTGCCCAAAATCAAAAGTGCCAGTGCTTTTGCCAAGATCAACACCATCATCATCCCAAATGCCACCATTGTGAACTCTGCCACCACCAACCCCGTGAACTCAGGGAAGATAATACACACTGCTACTTCTACCAGAAAAAGAAGAGATTTAG…
>LF4_E2_6_pJET1_2F	AATACTTTGGCTTGAGAAGATGCCTAATGGGTTTGGGGAGATGCAAAGAGCACTGCAACATGGATGAAAAAGAGTTAGATAAATGCAAAAAGAAAACATGTTGTATTAGAGCAAAAGTGGTTCAACTGATAAAAAACTACATACAAAATGAAATGCTCCATATGCTTAAAGAGGACTCTCAGGAAGTGCTAAAAATTACCAAGAATTTTAGTGTCATGATGCAGACCGAACATCATAATTTATCTGTTCTGCCCAAAATCAAAAGTGCCAGTGCTTTTGCCAAGATCAACACCATCATCATCCCAAATGCCACCATTGTGAACTCTGCCACCACCAACCCCGTGAACTCAGGGAAGATAATACACACTGCTACTTCTACCAGAAAAAGAAGAGATTTAG…
>LF4_E2_7_pJET1_2F	AATACTTTGGCTTGAGAAGATGCCTAATGGGTTTGGGGAGATGCAAAGAGCACTGCAACATGGATGAAAAAGAGTTAGATAAATGCAAAAAGAAAACATGTTGTATTAGAGCAAAAGTGGTTCAACTGATAAAAAACTACATACAAAATGAAATGCTCCATATGCTTAAAGAGGACTCTCAGGAAGTGCTAAAAATTACCAAGAATTTTAGTGTCATGATGCAGACCGAACATCATAATTTATCTGTTCTGCCCAAAATCAAAAGTGCCAGTGCTTTTGCCAAGATCAACACCATCATCATCCCAAATGCCACCATTGTGAACTCTGCCACCACCAACCCCGTGAACTCAGGGAAGATAATACACACTGCTACTTCTACCAGAAAAAGAAGAGATTTAG…
>LF4_E2_8_pJET1_2F	AATACTTTGGCTTGAGAAGATGCCTAATGGGTTTGGGGAGATGCAAAGAGCACTGCAACATGGATGAAAAAGAGTTAGATAAATGCAAAAAGAAAACATGTTGTATTAGAGCAAAAGTGGTTCAACTGATAAAAAACTACATACAAAATGAAATGCTCCATATGCTTAAAGAGGACTCTCAGGAAGTGCTAAAAATTACCAAGAATTTTAGTGTCATGATGCAGACCGAACATCATAATTTATCTGTTCTGCCCAAAATCAAAAGTGCCAGTGCTTTTGCCAAGATCAACACCATCATCATCCCAAATGCCACCATTGTGAACTCTGCCACCACCAACCCCGTGAACTCAGGGAAGATAATACACACTGCTACTTCTACCAGAAAAAGAAGAGATTTAG…
>LF4_E2_9_pJET1_2F	AATACTTTGGCTTGAGAAGATGCCTAATGGGTTTGGGGAGATGCAAAGAGCACTGCAACATGGATGAAAAAGAGTTAGATAAATGCAAAAAGAAAACATGTTGTATTAGAGCAAAAGTGGTTCAACTGATAAAAAACTACATACAAAATGAAATGCTCCATATGCTTAAAGAGGACTCTCAGGAAGTGCTAAAAATTACCAAGAATTTTAGTGTCATGATGCAGACCGAACATCATAATTTATCTGTTCTGCCCAAAATCAAAAGTGCCAGTGCTTTTGCCAAGATCAACACCATCATCATCCCAAATGCCACCATTGTGAACTCTGCCACCACCAACCCCGTGAACTCAGGGAAGATAATACACACTGCTACTTCTACCAGAAAAAGAAGAGATTTAG…
>LF4_E2_10_pJET1_2F	AATACTTTGGCTTGAGAAGATGCCTAATGGGTTTGGGGAGATGCAAAGAGCACTGCAACATGGATGAAAAAGAGTTAGATAAATGCAAAAAGAAAACATGTTGTATTAGAGCAAAAGTGGTTCAACTGATAAAAAACTACATACAAAATGAAATGCTCCATATGCTTAAAGAGGACTCTCAGGAAGTGCTAAAAATTACCAAGAATTTTAGTGTCATGATGCAGACCGAACATCATAATTTATCTGTTCTGCCCAAAATCAAAAGTGCCAGTGCTTTTGCCAAGATCAACACCATCATCATCCCAAATGCCACCATTGTGAACTCTGCCACCACCAACCCCGTGAACTCAGGGAAGATAATACACACTGCTACTTCTACCAGAAAAAGAAGAGATTTAG…
>LF4_E2_12_pJET1_2F	AATACTTTGGCTTGAGAAGATGCCTAATGGGTTTGGGGAGATGCAAAGAGCACTGCAACATGGATGAAAAAGAGTTAGATAAATGCAAAAAGAAAACATGTTGTATTAGAGCAAAAGTGGTTCAACTGATAAAAAACTACATACAAAATGAAATGCTCCATATGCTTAAAGAGGACTCTCAGGAAGTGCTAAAAATTACCAAGAATTTTAGTGTCATGATGCAGACCGAACATCATAATTTATCTGTTCTGCCCAAAATCAAAAGTGCCAGTGCTTTTGCCAAGATCAACACCATCATCATCCCAAATGCCACCATTGTGAACTCTGCCACCACCAACCCCGTGAACTCAGGGAAGATAATACACACTGCTACTTCTACCAGAAAAAGAAGAGATTTAG…
>LF4_E2_13_pJET1_2F	AATACTTTGGCTTGAGAAGATGCCTAATGGGTTTGGGGAGATGCAAAGAGCACTGCAACATGGATGAAAAAGAGTTAGATAAATGCAAAAAGAAAACATGTTGTATTAGAGCAAAAGTGGTTCAACTGATAAAAAACTACATACAAAATGAAATGCTCCATATGCTTAAAGAGGACTCTCAGGAAGTGCTAAAAATTACCAAGAATTTTAGTGTCATGATGCAGACCGAACATCATAATTTATCTGTTCTGCCCAAAATCAAAAGTGCCAGTGCTTTTGCCAAGATCAACACCATCATCATCCCAAATGCCACCATTGTGAACTCTGCCACCACCAACCCCGTGAACTCAGGGAAGATAATACACACTGCTACTTCTACCAGAAAAAGAAGAGATTTAG…
>LF4_E2_14_pJET1_2F	AATACTTTGGCTTGAGAAGATGCCTAATGGGTTTGGGGAGATGCAAAGAGCACTGCAACATGGATGAAAAAGAGTTAGATAAATGCAAAAAGAAAACATGTTGTATTAGAGCAAAAGTGGTTCAACTGATAAAAAACTACATACAAAATGAAATGCTCCATATGCTTAAAGAGGACTCTCAGGAAGTGCTAAAAATTACCAAGAATTTTAGTGTCATGATGCAGACCGAACATCATAATTTATCTGTTCTGCCCAAAATCAAAAGTGCCAGTGCTTTTGCCAAGATCAACACCATCATCATCCCAAATGCCACCATTGTGAACTCTGCCACCACCAACCCCGTGAACTCAGGGAAGATAATACACACTGCTACTTCTACCAGAAAAAGAAGAGATTTAG…
>LF4_E2_15_pJET1_2F	AATACTTTGGCTTGAGAAGATGCCTAATGGGTTTGGGGAGATGCAAAGAGCACTGCAACATGGATGAAAAAGAGTTAGATAAATGCAAAAAGAAAACATGTTGTATTAGAGCAAAAGTGGTTCAACTGATAAAAAACTACATACAAAATGAAATGCTCCATATGCTTAAAGAGGACTCTCAGGAAGTGCTAAAAATTACCAAGAATTTTAGTGTCATGATGCAGACCGAACATCATAATTTATCTGTTCTGCCCAAAATCAAAAGTGCCAGTGCTTTTGCCAAGATCAACACCATCATCATCCCAAATGCCACCATTGTGAACTCTGCCACCACCAACCCCGTGAACTCAGGGAAGATAATACACACTGCTACTTCTACCAGAAAAAGAAGAGATTTAG…
>LF4_E2_16_pJET1_2F	AATACTTTGGCTTGAGAAGATGCCTAATGGGTTTGGGGAGATGCAAAGAGCACTGCAACATGGATGAAAAAGAGTTAGATAAATGCAAAAAGAAAACATGTTGTATTAGAGCAAAAGTGGTTCAACTGATAAAAAACTACATACAAAATGAAATGCTCCATATGCTTAAAGAGGACTCTCAGGAAGTGCTAAAAATTACCAAGAATTTTAGTGTCATGATGCAGACCGAACATCATAATTTATCTGTTCTGCCCAAAATCAAAAGTGCCAGTGCTTTTGCCAAGATCAACACCATCATCATCCCAAATGCCACCATTGTGAACTCTGCCACCACCAACCCCGTGAACTCAGGGAAGATAATACACACTGCTACTTCTACCAGAAAAAGAAGAGATTTAG…
>LF4_E2_17_pJET1_2F	AATACTTTGGCTTGAGAAGATGCCTAATGGGTTTGGGGAGATGCAAAGAGCACTGCAACATGGATGAAAAAGAGTTAGATAAATGCAAAAAGAAAACATGTTGTATTAGAGCAAAAGTGGTTCAACTGATAAAAAACTACATACAAAATGAAATGCTCCATATGCTTAAAGAGGACTCTCAGGAAGTGCTAAAAATTACCAAGAATTTTAGTGTCATGATGCAGACCGAACATCATAATTTATCTGTTCTGCCCAAAATCAAAAGTGCCAGTGCTTTTGCCAAGATCAACACCATCATCATCCCAAATGCCACCATTGTGAACTCTGCCACCACCAACCCCGTGAACTCAGGGAAGATAATACACACTGCTACTTCTACCAGAAAAAGAAGAGATTTAG…
>LF4_E2_18_pJET1_2F	AATACTTTGGCTTGAGAAGATGCCTAATGGGTTTGGGGAGATGCAAAGAGCACTGCAACATGGATGAAAAAGAGTTAGATAAATGCAAAAAGAAAACATGTTGTATTAGAGCAAAAGTGGTTCAACTGATAAAAAACTACATACAAAATGAAATGCTCCATATGCTTAAAGAGGACTCTCAGGAAGTGCTAAAAATTACCAAGAATTTTAGTGTCATGATGCAGACCGAACATCATAATTTATCTGTTCTGCCCAAAATCAAAAGTGCCAGTGCTTTTGCCAAGATCAACACCATCATCATCCCAAATGCCACCATTGTGAACTCTGCCACCACCAACCCCGTGAACTCAGGGAAGATAATACACACTGCTACTTCTACCAGAAAAAGAAGAGATTTAG…
>LF4_E2_19_pJET1_2F	AATACTTTGGCTTGAGAAGATGCCTAATGGGTTTGGGGAGATGCAAAGAGCACTGCAACATGGATGAAAAAGAGTTAGATAAATGCAAAAAGAAAACATGTTGTATTAGAGCAAAAGTGGTTCAACTGATAAAAAACTACATACAAAATGAAATGCTCCATATGCTTAAAGAGGACTCTCAGGAAGTGCTAAAAATTACCAAGAATTTTAGTGTCATGATGCAGACCGAACATCATAATTTATCTGTTCTGCCCAAAATCAAAAGTGCCAGTGCTTTTGCCAAGATCAACACCATCATCATCCCAAATGCCACCATTGTGAACTCTGCCACCACCAACCCCGTGAACTCAGGGAAGATAATACACACTGCTACTTCTACCAGAAAAAGAAGAGATTTAG…
>LF4_E2_7_pJET1_2R	AATACTTTGGCTTGAGAAGATGCCTAATGGGTTTGGGGAGATGCAAAGAGCACTGCAACATGGATGAAAAAGAGTTAGATAAATGCAAAAAGAAAACATGTTGTATTAGAGCAAAAGTGGTTCAACTGATAAAAAACTACATACAAAATGAAATGCTCCATATGCTTAAAGAGGACTCTCAGGAAGTGCTAAAAATTACCAAGAATTTTAGTGTCATGATGCAGACCGAACATCATAATTTATCTGTTCTGCCCAAAATCAAAAGTGCCAGTGCTTTTGCCAAGATCAACACCATCATCATCCCAAATGCCACCATTGTGAACTCTGCCACCACCAACCCCGTGAACTCAGGGAAGATAATACACACTGCTACTTCTACCAGAAAAAGAAGAGATTTAG…
Exon-1
>LF4_E1_C1	ATGAAGCTCCTTTTCCCTATCTTTGCCAGCCTCATGCTACAGTGGCAGGTGAACACAG
>LF4_E1_C2	ATGAAGCTCCTTTTCCCTATCTTTGCCAGCCTCATGCTACAGTGGCAGGTGAACACAG
>LF4_E1_C3	ATGAAGCTCCTTTTCCCTATCTTTGCCAGCCTCATGCTACAGTGGCAGGTGAACACAG

## Sheet: LF5 Bull exon2
Clone Name	Sequence
>LF5_E2_1_pJET1_2F	AATACTTTGGCTTGAGAAGATGCCTAATGGGTTTGGGGAGATGCAAAGAGCACTGCAACATGGATGAAAAAGAGTTAGATAAATGCAAAAAGAAAACATGTTGTATTAGAGCAAAAGTGGTTCAACTGATAAAAAACTACATACAAAATGAAATGCTCCATATGCTTAAAGAGGACTCTCAGGAAGTGCTAAAAATTACCAAGAATTTTAGTGTCATGATGCAGACCGAACATCATAATTTATCTGTTCTGCCCAAAATCAAAAGTGCCAGTGCTTTTGCCAAGATCAACACCATCATCATCCCAAATGCCACCATTGTGAACTCTGCCACCACCAACCCCGTGAACTCAGGGAAGATAATACACACTGCTACTTCTACCAGAAAAAGAAGAGATTTAG…
>LF5_E2_2_pJET1_2F	AATACTTTGGCTTGAGAAGATGCCTAATGGGTTTGGGGAGATGCAAAGAGCACTGCAACATGGATGAAAAAGAGTTAGATAAATGCAAAAAGAAAACATGTTGTATTAGAGCAAAAGTGGTTCAACTGATAAAAAACTACATACAAAATGAAATGCTCCATATGCTTAAAGAGGACTCTCAGGAAGTGCTAAAAATTACCAAGAATTTTAGTGTCATGATGCAGACCGAACATCATAATTTATCTGTTCTGCCCAAAATCAAAAGTGCCAGTGCTTTTGCCAAGATCAACACCATCATCATCCCAAATGCCACCATTGTGAACTCTGCCACCACCAACCCCGTGAACTCAGGGAAGATAATACACACTGCTACTTCTACCAGAAAAAGAAGAGATTTAG…
>LF5_E2_3_pJET1_2F	AATACTTTGGCTTGAGAAGATGCCTAATGGGTTTGGGGAGATGCAAAGAGCACTGCAACATGGATGAAAAAGAGTTAGATAAATGCAAAAAGAAAACATGTTGTATTAGAGCAAAAGTGGTTCAACTGATAAAAAACTACATACAAAATGAAATGCTCCATATGCTTAAAGAGGACTCTCAGGAAGTGCTAAAAATTACCAAGAATTTTAGTGTCATGATGCAGACCGAACATCATAATTTATCTGTTCTGCCCAAAATCAAAAGTGCCAGTGCTTTTGCCAAGATCAACACCATCATCATCCCAAATGCCACCATTGTGAACTCTGCCACCACCAACCCCGTGAACTCAGGGAAGATAATACACACTGCTACTTCTACCAGAAAAAGAAGAGATTTAG…
>LF5_E2_4_pJET1_2F	AATACTTTGGCTTGAGAAGATGCCTAATGGGTTTGGGGAGATGCAAAGAGCACTGCAACATGGATGAAAAAGAGTTAGATAAATGCAAAAAGAAAACATGTTGTATTAGAGCAAAAGTGGTTCAACTGATAAAAAACTACATACAAAATGAAATGCTCCATATGCTTAAAGAGGACTCTCAGGAAGTGCTAAAAATTACCAAGAATTTTAGTGTCATGATGCAGACCGAACATCATAATTTATCTGTTCTGCCCAAAATCAAAAGTGCCAGTGCTTTTGCCAAGATCAACACCATCATCATCCCAAATGCCACCATTGTGAACTCTGCCACCACCAACCCCGTGAACTCAGGGAAGATAATACACACTGCTACTTCTACCAGAAAAAGAAGAGATTTAG…
>LF5_E2_5_pJET1_2F	AATACTTTGGCTTGAGAAGATGCCTAATGGGTTTGGGGAGATGCAAAGAGCACTGCAACATGGATGAAAAAGAGTTAGATAAATGCAAAAAGAAAACATGTTGTATTAGAGCAAAAGTGGTTCAACTGATAAAAAACTACATACAAAATGAAATGCTCCATATGCTTAAAGAGGACTCTCAGGAAGTGCTAAAAATTACCAAGAATTTTAGTGTCATGATGCAGACCGAACATCATAATTTATCTGTTCTGCCCAAAATCAAAAGTGCCAGTGCTTTTGCCAAGATCAACACCATCATCATCCCAAATGCCACCATTGTGAACTCTGCCACCACCAACCCCGTGAACTCAGGGAAGATAATACACACTGCTACTTCTACCAGAAAAAGAAGAGATTTAG…
>LF5_E2_6_pJET1_2F	AATACTTTGGCTTGAGAAGATGCCTAATGGGTTTGGGGAGATGCAAAGAGCACTGCAACATGGATGAAAAAGAGTTAGATAAATGCAAAAAGAAAACATGTTGTATTAGATCAAAAGTGGTTCAACTGATAAAAAACTACATACAAAATGAAATGCTCCATATGCTTAAAGAGGACTCTCAGGAAGTGCTAAAAATTACCAAGAATTTTAGTGTCATGATGCAGACCGAACATCATAATTTATCTGTTCTGCCCAAAATCAAAAGTGCCAATGCTTTTGCCAAGATCAACACCATCATCATCCCAAATGCCACCATTGTGAACTCTGCCACCACCAACCCCGTGAACTCAGGGAAGATAATACACACTGCTACTTCTACCAGAAAAAGAAGAGATTTAG…
>LF5_E2_7_pJET1_2F	AATACTTTGGCTTGAGAAGATGCCTAATGGGTTTGGGGAGATGCAAAGAGCACTGCAACATGGATGAAAAAGAGTTAGATAAATGCAAAAAGAAAACATGTTGTATTAGAGCAAAAGTGGTTCAACTGATAAAAAACTACATACAAAATGAAATGCTCCATATGCTTAAAGAGGACTCTCAGGAAGTGCTAAAAATTACCAAGAATTTTAGTGTCATGATGCAGACCGAACATCATAATTTATCTGTTCTGCCCAAAATCAAAAGTGCCAGTGCTTTTGCCAAGATCAACACCATCATCATCCCAAATGCCACCATTGTGAACTCTGCCACCACCAACCCCGTGAACTCAGGGAAGATAATACACACTGCTACTTCTACCAGAAAAAGAAGAGATTTAG…
>LF5_E2_8_pJET1_2F	AATACTTTGGCTTGAGAAGATGCCTAATGGGTTTGGGGAGATGCAAAGAGCACTGCAACATGGATGAAAAAGAGTTAGATAAATGCAAAAAGAAAACATGTTGTATTAGAGCAAAAGTGGTTCAACTGATAAAAAACTACATACAAAATGAAATGCTCCATATGCTTAAAGAGGACTCTCAGGAAGTGCTAAAAATTACCAAGAATTTTAGTGTCATGATGCAGACCGAACATCATAATTTATCTGTTCTGCCCAAAATCAAAAGTGCCAGTGCTTTTGCCAAGATCAACACCATCATCATCCCAAATGCCACCATTGTGAACTCTGCCACCACCAACCCCGTGAACTCAGGGAAGATAATACACACTGCTACTTCTACCAGAAAAAGAAGAGATTTAG…
>LF5_E2_9_pJET1_2F	AATACTTTGGCTTGAGAAGATGCCTAATGGGTTTGGGGAGATGCAAAGAGCACTGCAACATGGATGAAAAAGAGTTAGATAAATGCAAAAAGAAAACATGTTGTATTAGATCAAAAGTGGTTCAACTGATAAAAAACTACATACAAAATGAAATGCTCCATATGCTTAAAGAGGACTCTCAGGAAGTGCTAAAAATTACCAAGAATTTTAGTGTCATGATGCAGACCGAACATCATAATTTATCTGTTCTGCCCAAAATCAAAAGTGCCAATGCTTTTGCCAAGATCAACACCATCATCATCCCAAATGCCACCATTGTGAACTCTGCCACCACCAACCCCGTGAACTCAGGGAAGATAATACACACTGCTACTTCTACCAGAAAAAGAAGAGATTTAG…
>LF5_E2_10_pJET1_2F	AATACTTTGGCTTGAGAAGATGCCTAATGGGTTTGGGGAGATGCAAAGAGCACTGCAACATGGATGAAAAAGAGTTAGATAAATGCAAAAAGAAAACATGTTGTATTAGAGCAAAAGTGGTTCAACTGATAAAAAACTACATACAAAATGAAATGCTCCATATGCTTAAAGAGGACTCTCAGGAAGTGCTAAAAATTACCAAGAATTTTAGTGTCATGATGCAGACCGAACATCATAATTTATCTGTTCTGCCCAAAATCAAAAGTGCCAGTGCTTTTGCCAAGATCAACACCATCATCATCCCAAATGCCACCATTGTGAACTCTGCCACCACCAACCCCGTGAACTCAGGGAAGATAATACACACTGCTACTTCTACCAGAAAAAGAAGAGATTTAG…
>LF5_E2_11_pJET1_2F	AATACTTTGGCTTGAGAAGATGCCTAATGGGTTTGGGGAGATGCAAAGAGCACTGCAACATGGATGAAAAAGAGTTAGATAAATGCAAAAAGAAAACATGTTGTATTAGAGCAAAAGTGGTTCAACTGATAAAAAACTACATACAAAATGAAATGCTCCATATGCTTAAAGAGGACTCTCAGGAAGTGCTAAAAATTACCAAGAATTTTAGTGTCATGATGCAGACCGAACATCATAATTTATCTGTTCTGCCCAAAATCAAAAGTGCCAGTGCTTTTGCCAAGATCAACACCATCATCATCCCAAATGCCACCATTGTGAACTCTGCCACCACCAACCCCGTGAACTCAGGGAAGATAATACACACTGCTACTTCTACCAGAAAAAGAAGAGATTTAG…
>LF5_E2_12_pJET1_2F	AATACTTTGGCTTGAGAAGATGCCTAATGGGTTTGGGGAGATGCAAAGAGCACTGCAACATGGATGAAAAAGAGTTAGATAAATGCAAAAAGAAAACATGTTGTATTAGAGCAAAAGTGGTTCAACTGATAAAAAACTACATACAAAATGAAATGCTCCATATGCTTAAAGAGGACTCTCAGGAAGTGCTAAAAATTACCAAGAATTTTAGTGTCATGATGCAGACCGAACATCATAATTTATCTGTTCTGCCCAAAATCAAAAGTGCCAGTGCTTTTGCCAAGATCAACACCATCATCATCCCAAATGCCACCATTGTGAACTCTGCCACCACCAACCCCGTGAACTCAGGGAAGATAATACACACTGCTACTTCTACCAGAAAAAGAAGAGATTTAG…
>LF5_E2_13_pJET1_2F	AATACTTTGGCTTGAGAAGATGCCTAATGGGTTTGGGGAGATGCAAAGAGCACTGCAACATGGATGAAAAAGAGTTAGATAAATGCAAAAAGAAAACATGTTGTATTAGAGCAAAAGTGGTTCAACTGATAAAAAACTACATACAAAATGAAATGCTCCATATGCTTAAAGAGGACTCTCAGGAAGTGCTAAAAATTACCAAGAATTTTAGTGTCATGATGCAGACCGAACATCATAATTTATCTGTTCTGCCCAAAATCAAAAGTGCCAGTGCTTTTGCCAAGATCAACACCATCATCATCCCAAATGCCACCATTGTGAACTCTGCCACCACCAACCCCGTGAACTCAGGGAAGATAATACACACTGCTACTTCTACCAGAAAAAGAAGAGATTTAG…
>LF5_E2_14_pJET1_2F	AATACTTTGGCTTGAGAAGATGCCTAATGGGTTTGGGGAGATGCAAAGAGCACTGCAACATGGATGAAAAAGAGTTAGATAAATGCAAAAAGAAAACATGTTGTATTAGAGCAAAAGTGGTTCAACTGATAAAAAACTACATACAAAATGAAATGCTCCATATGCTTAAAGAGGACTCTCAGGAAGTGCTAAAAATTACCAAGAATTTTAGTGTCATGATGCAGACCGAACATCATAATTTATCTGTTCTGCCCAAAATCAAAAGTGCCAGTGCTTTTGCCAAGATCAACACCATCATCATCCCAAATGCCACCATTGTGAACTCTGCCACCACCAACCCCGTGAACTCAGGGAAGATAATACACACTGCTACTTCTACCAGAAAAAGAAGAGATTTAG…
>LF5_E2_15_pJET1_2F	AATACTTTGGCTTGAGAAGATGCCTAATGGGTTTGGGGAGATGCAAAGAGCACTGCAACATGGATGAAAAAGAGTTAGATAAATGCAAAAAGAAAACATGTTGTATTAGAGCAAAAGTGGTTCAACTGATAAAAAACTACATACAAAATGAAATGCTCCATATGCTTAAAGAGGACTCTCAGGAAGTGCTAAAAATTACCAAGAATTTTAGTGTCATGATGCAGACCGAACATCATAATTTATCTGTTCTGCCCAAAATCAAAAGTGCCAGTGCTTTTGCCAAGATCAACACCATCATCATCCCAAATGCCACCATTGTGAACTCTGCCACCACCAACCCCGTGAACTCAGGGAAGATAATACACACTGCTACTTCTACCAGAAAAAGAAGAGATTTAG…
>LF5_E2_16_pJET1_2F	AATACTTTGGCTTGAGAAGATGCCTAATGGGTTTGGGGAGATGCAAAGAGCACTGCAACATGGATGAAAAAGAGTTAGATAAATGCAAAAAGAAAACATGTTGTATTAGAGCAAAAGTGGTTCAACTGATAAAAAACTACATACAAAATGAAATGCTCCATATGCTTAAAGAGGACTCTCAGGAAGTGCTAAAAATTACCAAGAATTTTAGTGTCATGATGCAGACCGAACATCATAATTTATCTGTTCTGCCCAAAATCAAAAGTGCCAGTGCTTTTGCCAAGATCAACACCATCATCATCCCAAATGCCACCATTGTGAACTCTGCCACCACCAACCCCGTGAACTCAGGGAAGATAATACACACTGCTACTTCTACCAGAAAAAGAAGAGATTTAG…
>LF5_E2_17_pJET1_2F	AATACTTTGGCTTGAGAAGATGCCTAATGGGTTTGGGGAGATGCAAAGAGCACTGCAACATGGATGAAAAAGAGTTAGATAAATGCAAAAAGAAAACATGTTGTATTAGAGCAAAAGTGGTTCAACTGATAAAAAACTACATACAAAATGAAATGCTCCATATGCTTAAAGAGGACTCTCAGGAAGTGCTAAAAATTACCAAGAATTTTAGTGTCATGATGCAGACCGAACATCATAATTTATCTGTTCTGCCCAAAATCAAAAGTGCCAGTGCTTTTGCCAAGATCAACACCATCATCATCCCAAATGCCACCATTGTGAACTCTGCCACCACCAACCCCGTGAACTCAGGGAAGATAATACACACTGCTACTTCTACCAGAAAAAGAAGAGATTTAG…
>LF5_E2_18_pJET1_2F	AATACTTTGGCTTGAGAAGATGCCTAATGGGTTTGGGGAGATGCAAAGAGCACTGCAACATGGATGAAAAAGAGTTAGATAAATGCAAAAAGAAAACATGTTGTATTAGAGCAAAAGTGGTTCAACTGATAAAAAACTACATACAAAATGAAATGCTCCATATGCTTAAAGAGGACTCTCAGGAAGTGCTAAAAATTACCAAGAATTTTAGTGTCATGATGCAGACCGAACATCATAATTTATCTGTTCTGCCCAAAATCAAAAGTGCCAGTGCTTTTGCCAAGATCAACACCATCATCATCCCAAATGCCACCATTGTGAACTCTGCCACCACCAACCCCGTGAACTCAGGGAAGATAATACACACTGCTACTTCTACCAGAAAAAGAAGAGATTTAG…
>LF5_E2_19_pJET1_2F	AATACTTTGGCTTGAGAAGATGCCTAATGGGTTTGGGGAGATGCAAAGAGCACTGCAACATGGATGAAAAAGAGTTAGATAAATGCAAAAAGAAAACATGTTGTATTAGAGCAAAAGTGGTTCAACTGATAAAAAACTACATACAAAATGAAATGCTCCATATGCTTAAAGAGGACTCTCAGGAAGTGCTAAAAATTACCAAGAATTTTAGTGTCATGATGCAGACCGAACATCATAATTTATCTGTTCTGCCCAAAATCAAAAGTGCCAGTGCTTTTGCCAAGATCAACACCATCATCATCCCAAATGCCACCATTGTGAACTCTGCCACCACCAACCCCGTGAACTCAGGGAAGATAATACACACTGCTACTTCTACCAGAAAAAGAAGAGATTTAG…
Exon-1
>LF5_E1_C1	ATGAAGCTCCTTTTCCCTATCTTTGCCAGCCTCATGCTACAGTGGCAGGTGAACACAG
>LF5_E1_C2	ATGAAGCTCCTTTTCCCTATCTTTGCCAGCCTCATGCTACAGTGGCAGGTGAACACAG
>LF5_E1_C3	ATGAAGCTCCTTTTCCCTATCTTTGCCAGCCTCATGCTACAGTGGCAGGTGAACACAG

[truncated: 1 more sheets: LF6 Bull exon2]
